# Supplementary material for: Bidirectional genetic links between chronic obstructive pulmonary disease and frailty: Genome-wide association study insights
Source: PLoS One. 2025 May 29;20(5):e0320304. doi: 10.1371/journal.pone.0320304 (PMC12122021; doi:10.1371/journal.pone.0320304)
Supplement: S1 File — (XLSX) [file pone.0320304.s001.xlsx]

## Sheet: Supplementary_table1
Table 1: The total results for hess
chr	start	end	num_snp	k	local_rhog	var	se	z	p	P_asso_trait1	Z_trait1	P_asso_trait2	Z_trait2
1	10583	1892607	1424	50	4.1037e-05	1.6355e-09	4.0442e-05	1.0147	0.31024	0.034077	1.824	0.19092	0.87452
1	1892607	3582736	3120	50	6.5299e-05	2.0415e-09	4.5183e-05	1.4452	0.1484	0.0004739	3.3056	0.18758	0.88685
1	3582736	4380811	1707	50	-2.4321e-05	2.3614e-09	4.8595e-05	-0.50049	0.61673	0.00010466	3.7075	0.0418	1.7302
1	4380811	5913893	3840	50	1.4397e-05	2.3113e-09	4.8076e-05	0.29947	0.76458	1.2997e-05	4.206	0.20106	0.83783
1	5913893	7247335	2106	50	7.0583e-05	2.614e-09	5.1127e-05	1.3805	0.16742	3.949e-05	3.9475	0.007803	2.418
1	7247335	9365199	3374	50	2.6495e-06	1.8911e-09	4.3487e-05	0.060926	0.95142	0.027056	1.9259	0.032331	1.8476
1	9365199	10806984	1608	50	-4.3747e-05	3.0195e-09	5.495e-05	-0.79613	0.42595	2.2935e-06	4.5828	0.00090564	3.1195
1	10806984	11777841	1383	50	3.5512e-05	2.2885e-09	4.7838e-05	0.74233	0.45789	0.0012879	3.0143	0.012084	2.2545
1	11777841	12779466	1459	50	1.7641e-06	1.8171e-09	4.2627e-05	0.041385	0.96699	0.016175	2.1401	0.093834	1.3175																												P_asso_trait1	Z_trait1	P_asso_trait2	Z_trait2
1	12779466	14891511	2611	50	-1.5881e-05	1.8012e-09	4.2441e-05	-0.3742	0.70826	0.013094	2.2234	0.1238	1.1562
1	14891511	16897730	4038	50	-3.6461e-05	2.1578e-09	4.6452e-05	-0.78491	0.43251	0.00016408	3.592	0.15371	1.0206
1	16897730	18662899	2826	50	-8.9194e-06	1.7437e-09	4.1757e-05	-0.2136	0.83086	0.0081691	2.4013	0.24522	0.6896
1	18662899	20469149	3644	50	-4.7143e-05	1.8473e-09	4.298e-05	-1.0969	0.2727	0.0023594	2.8256	0.26371	0.63196
1	20469149	21736588	2025	50	5.5939e-08	2.1015e-09	4.5842e-05	0.0012203	0.99903	0.00047865	3.3028	0.12401	1.1552
1	21736588	23086883	2584	50	1.1733e-05	2.1722e-09	4.6607e-05	0.25173	0.80125	0.00051771	3.2807	0.068939	1.4837
1	23086883	23920590	1056	50	6.2043e-05	1.9706e-09	4.4392e-05	1.3976	0.16223	2.6971e-05	4.0379	0.34745	0.39221
1	23920590	25516845	2420	50	-2.8431e-05	2.5772e-09	5.0766e-05	-0.56004	0.57545	2.3948e-05	4.0657	0.016381	2.135
1	25516845	27401867	2027	50	7.5539e-05	2.2268e-09	4.7189e-05	1.6008	0.10943	8.9537e-05	3.7468	0.13272	1.1136
1	27401867	30161881	2908	50	7.8016e-05	2.369e-09	4.8672e-05	1.6029	0.10896	0.00025179	3.4789	0.020771	2.0381
1	30161881	32438685	4227	50	1.8602e-06	1.9829e-09	4.4529e-05	0.041774	0.96668	0.0026322	2.7904	0.10045	1.279
1	32438685	34799758	2572	50	5.5318e-05	2.433e-09	4.9325e-05	1.1215	0.26208	7.0339e-05	3.807	0.029199	1.8927
1	34799758	37549183	2878	50	-3.7449e-05	2.6018e-09	5.1008e-05	-0.73417	0.46284	1.0071e-06	4.752	0.096041	1.3044
1	37549183	38731847	1875	50	5.4141e-05	2.9641e-09	5.4444e-05	0.99444	0.32001	3.8706e-07	4.9418	0.0066163	2.4774
1	38731847	40200567	2046	50	9.3966e-05	2.7396e-09	5.2341e-05	1.7953	0.072612	2.5584e-08	5.4472	0.2089	0.81024
1	40200567	41975327	2914	50	3.9229e-05	2.1091e-09	4.5925e-05	0.8542	0.39299	0.00078478	3.1615	0.086056	1.3655
1	41975327	43758457	2560	50	3.6129e-05	2.2321e-09	4.7245e-05	0.76471	0.44444	0.00044501	3.3232	0.046617	1.6786
1	43758457	44969183	1462	50	-8.2974e-07	2.4813e-09	4.9813e-05	-0.016657	0.98671	0.00017307	3.5781	0.0093222	2.3526
1	44969183	46899501	2447	50	2.3639e-05	1.9864e-09	4.4569e-05	0.53039	0.59584	0.0019852	2.8805	0.11796	1.1852
1	46899501	48002576	1539	50	6.2444e-05	2.4641e-09	4.964e-05	1.2579	0.20841	4.4422e-05	3.9192	0.030344	1.8758
1	48002576	48978188	1190	50	-1.3982e-05	1.8693e-09	4.3235e-05	-0.32341	0.74639	0.0017325	2.9232	0.27211	0.60646
1	48978188	49894177	814	49	5.217e-05	1.9634e-09	4.431e-05	1.1774	0.23904	0.0053722	2.5509	0.00029021	3.4406
1	49894177	51713726	1330	50	5.8613e-05	2.1002e-09	4.5828e-05	1.279	0.2009	1.9702e-06	4.6145	0.071903	1.4618
1	51713726	54226262	2488	50	4.1325e-05	2.2237e-09	4.7156e-05	0.87634	0.38084	2.7267e-05	4.0353	0.24473	0.69118
1	54226262	56413117	3808	50	-1.386e-05	1.5992e-09	3.999e-05	-0.34657	0.72891	0.048101	1.6636	0.18697	0.88912
1	56413117	57021728	1104	50	-4.2169e-05	1.5859e-09	3.9823e-05	-1.0589	0.28964	0.0017734	2.9159	0.1538	1.0203
1	57021728	58865399	3286	50	-2.6362e-07	2.4942e-09	4.9942e-05	-0.0052786	0.99579	4.1826e-06	4.4556	0.10072	1.2775
1	58865399	59890409	1745	50	-7.5769e-06	2.1859e-09	4.6754e-05	-0.16206	0.87126	0.0016184	2.9443	0.02651	1.9348
1	59890409	61922365	2465	50	1.2876e-05	1.8321e-09	4.2803e-05	0.30082	0.76355	0.0052008	2.5622	0.18556	0.89439
1	61922365	63455089	2444	50	-3.7101e-05	2.0434e-09	4.5204e-05	-0.82074	0.41179	0.0014878	2.9703	0.093314	1.3206
1	63455089	65041704	2965	50	2.8456e-06	1.9066e-09	4.3665e-05	0.06517	0.94804	0.0028092	2.7693	0.16542	0.97243
1	65041704	66939404	2844	50	0.00011578	2.5357e-09	5.0356e-05	2.2992	0.021494	1.2956e-05	4.2067	0.036611	1.7914
1	66939404	68477895	2928	50	0.0001052	2.4388e-09	4.9384e-05	2.1302	0.033153	1.9176e-05	4.1172	0.064884	1.515
1	68477895	69687616	1723	50	0.00010768	2.1639e-09	4.6518e-05	2.3148	0.020624	0.00058496	3.2461	0.067911	1.4915
1	69687616	71372470	2723	50	-6.3864e-05	2.1039e-09	4.5868e-05	-1.3923	0.16382	0.00083653	3.1429	0.085924	1.3663
1	71372470	71684405	514	21	1.0355e-07	7.9329e-10	2.8165e-05	0.0036763	0.99707	0.0010725	3.0694	0.28089	0.58021
1	71684405	74326907	3298	50	0.00010698	2.6322e-09	5.1305e-05	2.0852	0.037054	6.8751e-06	4.3478	0.023313	1.9897
1	74326907	76728135	3717	50	-4.1352e-05	2.9632e-09	5.4435e-05	-0.75966	0.44746	3.2408e-08	5.405	0.033801	1.8277
1	76728135	79661198	4678	50	-5.172e-05	2.2539e-09	4.7475e-05	-1.0894	0.27598	7.5178e-05	3.7905	0.12058	1.1721
1	79661198	81354191	2816	50	6.8841e-06	2.3998e-09	4.8988e-05	0.14053	0.88824	7.311e-05	3.7974	0.038189	1.7721
1	81354191	83991748	4662	50	-3.4582e-05	1.6941e-09	4.116e-05	-0.84019	0.4008	0.073481	1.4503	0.064253	1.52
1	83991748	84844495	1209	50	-7.7862e-06	2.3365e-09	4.8338e-05	-0.16108	0.87203	2.0297e-05	4.1041	0.017758	2.1024
1	84844495	86454751	2817	50	-5.7e-06	2.0969e-09	4.5792e-05	-0.12448	0.90094	0.00066861	3.2079	0.10459	1.2558
1	86454751	88128631	2896	50	5.2098e-06	2.5076e-09	5.0076e-05	0.10404	0.91714	1.5839e-06	4.6596	0.15048	1.0344
1	88128631	90066303	2429	50	2.4379e-05	2.3945e-09	4.8934e-05	0.49819	0.61835	1.1974e-05	4.2245	0.11919	1.179
1	90066303	91886317	2590	50	-9.179e-06	2.6159e-09	5.1146e-05	-0.17947	0.85757	1.9742e-06	4.6141	0.059058	1.5627
1	91886317	93536459	2340	50	5.9518e-05	2.1698e-09	4.6581e-05	1.2777	0.20135	0.0018806	2.8975	0.027226	1.9232
1	93536459	94506191	1395	50	4.2923e-05	2.1677e-09	4.6559e-05	0.92191	0.35657	0.00016684	3.5876	0.0010282	3.082
1	94506191	96150893	2695	50	-3.2643e-05	2.1555e-09	4.6427e-05	-0.70311	0.48199	0.025286	1.9551	0.0023556	2.8261
1	96150893	97885249	2650	50	0.00011291	2.7054e-09	5.2013e-05	2.1708	0.029945	1.6547e-07	5.1049	0.1125	1.2134
1	97885249	99800604	2823	50	7.6477e-05	2.7143e-09	5.2099e-05	1.4679	0.14213	2.2447e-07	5.0469	0.09003	1.3406
1	99800604	100826405	1343	50	1.9202e-05	2.084e-09	4.5651e-05	0.42063	0.67403	0.00040316	3.3506	0.022223	2.0099
1	100826405	102041016	2028	50	3.3703e-05	2.1812e-09	4.6703e-05	0.72163	0.47052	0.0015257	2.9625	0.029022	1.8954
1	102041016	102898745	1549	50	-3.158e-06	2.1162e-09	4.6002e-05	-0.068649	0.94527	7.2587e-06	4.3359	0.13996	1.0805
1	102898745	103914211	1689	47	-3.1841e-05	1.6574e-09	4.0711e-05	-0.78212	0.43414	9.1501e-05	3.7414	0.094054	1.3162
1	103914211	106087842	3783	50	1.3652e-05	2.4323e-09	4.9318e-05	0.27681	0.78193	3.4127e-06	4.4991	0.17278	0.94324
1	106087842	108409665	3615	50	7.7618e-05	2.0518e-09	4.5297e-05	1.7135	0.086612	0.00066191	3.2108	0.14535	1.0566
1	108409665	110303931	2795	50	8.9057e-05	2.6032e-09	5.1022e-05	1.7455	0.080901	0.0009997	3.0903	0.00048185	3.3009
1	110303931	111741737	2423	50	6.2561e-05	2.2563e-09	4.7501e-05	1.3171	0.18782	0.0015447	2.9587	0.014179	2.1923
1	111741737	113273306	2746	50	8.0737e-05	1.9913e-09	4.4624e-05	1.8093	0.070406	0.0021537	2.8547	0.1079	1.2378
1	113273306	114873845	2238	50	7.0926e-05	2.6448e-09	5.1427e-05	1.3792	0.16785	1.4935e-05	4.1745	0.011959	2.2585
1	114873845	115880593	1413	50	8.5644e-05	2.3831e-09	4.8817e-05	1.7544	0.079363	0.00013642	3.6398	0.028682	1.9005
1	115880593	118839067	3981	50	4.8908e-05	2.3631e-09	4.8612e-05	1.0061	0.31437	6.996e-05	3.8083	0.053816	1.6089
1	118839067	144977494	2757	50	-5.9257e-05	1.5359e-09	3.9191e-05	-1.512	0.13053	0.078938	1.4122	0.19047	0.87618
1	144977494	148361253	1926	50	4.681e-05	2.5291e-09	5.0291e-05	0.93079	0.35196	2.4974e-05	4.0559	0.024987	1.9602
1	148361253	151538881	1859	50	-5.8832e-05	2.248e-09	4.7413e-05	-1.2408	0.21466	8.2299e-05	3.7679	0.1196	1.177
1	151538881	153180829	2277	50	6.0282e-05	2.3785e-09	4.877e-05	1.236	0.21644	7.5057e-05	3.7909	0.045105	1.6943
1	153180829	154770403	2113	50	-4.6191e-05	2.1353e-09	4.6209e-05	-0.99962	0.3175	0.00060331	3.2373	0.083429	1.3824
1	154770403	156336133	1317	50	9.7355e-06	2.2686e-09	4.763e-05	0.2044	0.83804	4.193e-05	3.9331	0.14912	1.0402
1	156336133	158027412	2632	50	1.5149e-05	2.5941e-09	5.0932e-05	0.29743	0.76614	1.0404e-06	4.7454	0.10002	1.2814
1	158027412	159913048	3409	50	-3.3105e-05	2.0676e-09	4.547e-05	-0.72806	0.46658	0.00078733	3.1606	0.11721	1.1891
1	159913048	162346721	3768	50	5.441e-05	2.484e-09	4.9839e-05	1.0917	0.27496	5.1508e-05	3.8834	0.022813	1.9988
1	162346721	165191702	4995	50	-2.6244e-05	2.1483e-09	4.635e-05	-0.56621	0.57125	0.00038254	3.3651	0.10078	1.2771
1	165191702	166460517	2223	50	5.1828e-05	2.0592e-09	4.5379e-05	1.1421	0.2534	0.00019517	3.5465	0.26181	0.63777
1	166460517	169086324	4739	50	9.4972e-05	2.5738e-09	5.0733e-05	1.872	0.061208	1.0337e-06	4.7467	0.11658	1.1922
1	169086324	170557776	3109	50	5.2083e-05	2.257e-09	4.7508e-05	1.0963	0.27294	6.5311e-05	3.8253	0.12753	1.1381
1	170557776	173097907	4292	50	-8.3626e-05	2.3668e-09	4.8649e-05	-1.7189	0.085624	3.4997e-05	3.9763	0.080273	1.4032
1	173097907	175089768	2279	50	6.9477e-05	2.1713e-09	4.6597e-05	1.491	0.13596	0.00029312	3.4379	0.062376	1.5351
1	175089768	177433381	3512	50	9.3688e-05	2.6645e-09	5.1618e-05	1.815	0.069522	1.3449e-05	4.1983	0.010621	2.3036
1	177433381	178944309	2129	50	5.5863e-05	2.0749e-09	4.5551e-05	1.2264	0.22006	0.00056648	3.2552	0.13554	1.1006
1	178944309	178954470	15	2	-1.1772e-05	5.5574e-10	2.3574e-05	-0.49937	0.61752	2.2876e-05	4.0763	0.051296	1.6324
1	178954470	181144121	4049	50	8.0168e-06	2.3015e-09	4.7974e-05	0.16711	0.86729	0.00015368	3.609	0.053744	1.6096
1	181144121	182755356	2634	50	0.0001076	2.5078e-09	5.0078e-05	2.1486	0.031662	0.001763	2.9177	0.00083115	3.1447
1	182755356	184595513	2760	50	4.0932e-05	2.1758e-09	4.6646e-05	0.8775	0.38021	0.00056068	3.2582	0.063462	1.5263
1	184595513	186810023	2475	50	3.5421e-05	2.2535e-09	4.7471e-05	0.74615	0.45557	0.0015891	2.95	0.014221	2.1911
1	186810023	188759945	4445	50	4.5865e-05	2.0455e-09	4.5227e-05	1.0141	0.31053	0.00083867	3.1421	0.13207	1.1167
1	188759945	189904130	1446	40	0.00010251	1.3149e-09	3.6261e-05	2.8271	0.0046977	0.019334	2.0677	0.042003	1.7279
1	189904130	191868930	3353	50	0.00012477	2.4698e-09	4.9697e-05	2.5106	0.012054	6.1524e-06	4.3721	0.098035	1.2928
1	191868930	194107442	3211	50	9.7073e-05	2.8866e-09	5.3727e-05	1.8068	0.070795	5.1107e-07	4.8873	0.011953	2.2586
1	194107442	196176201	4055	50	-2.0045e-05	2.544e-09	5.0438e-05	-0.39741	0.69106	8.9759e-05	3.7462	0.0083479	2.3933
1	196176201	197311514	1066	33	-2.311e-05	1.6372e-09	4.0462e-05	-0.57114	0.5679	0.00058155	3.2478	0.0025345	2.8026
1	197311514	199239884	2396	50	4.9405e-05	2.9475e-09	5.4291e-05	0.91001	0.36282	1.8748e-06	4.6248	0.0024166	2.8179
1	199239884	200137649	1869	50	-9.839e-06	2.0788e-09	4.5594e-05	-0.2158	0.82915	0.0047913	2.5905	0.028676	1.9006
1	200137649	201589975	2826	50	-1.5953e-05	2.2388e-09	4.7316e-05	-0.33715	0.736	0.0003216	3.4127	0.055155	1.5968
1	201589975	203334734	2450	50	0.00012515	2.3314e-09	4.8284e-05	2.5919	0.0095449	0.00019074	3.5526	0.035855	1.801
1	203334734	204681068	2212	50	2.3551e-05	2.1661e-09	4.6541e-05	0.50603	0.61284	0.0087385	2.3765	0.0070203	2.4562
1	204681068	206073265	2153	50	8.4224e-05	1.8614e-09	4.3144e-05	1.9521	0.050922	0.011164	2.2848	0.089204	1.3457
1	206073265	208410364	2650	50	-9.3364e-05	2.1213e-09	4.6058e-05	-2.0271	0.042653	0.0032459	2.7219	0.027046	1.9261
1	208410364	210787750	3780	50	9.577e-05	2.3974e-09	4.8963e-05	1.956	0.05047	1.1234e-05	4.2388	0.12078	1.1711
1	210787750	212842330	3351	50	3.4384e-05	1.9003e-09	4.3593e-05	0.78876	0.43025	0.0058446	2.5214	0.10709	1.2422
1	212842330	214578266	2365	50	0.00015308	2.5075e-09	5.0075e-05	3.0571	0.0022349	4.2005e-05	3.9327	0.021195	2.0297
1	214578266	216243634	2672	50	4.29e-05	2.4333e-09	4.9329e-05	0.86968	0.38448	1.8052e-05	4.1311	0.070315	1.4734
1	216243634	218705513	4454	50	2.2006e-05	2.6102e-09	5.109e-05	0.43073	0.66667	1.0583e-05	4.2522	0.021308	2.0274
1	218705513	219590571	1708	50	4.7954e-05	2.5838e-09	5.0831e-05	0.94339	0.34548	0.00025726	3.4731	0.00055947	3.2588
1	219590571	221858231	3604	50	-1.8906e-05	1.7488e-09	4.1819e-05	-0.4521	0.6512	0.0049891	2.5766	0.31078	0.49365
1	221858231	222230220	633	38	4.9554e-05	1.7143e-09	4.1404e-05	1.1968	0.23137	3.9884e-05	3.9451	0.090364	1.3385
1	222230220	224938520	3776	50	2.767e-05	1.8235e-09	4.2702e-05	0.64797	0.517	0.0042352	2.6327	0.22115	0.76832
1	224938520	226810860	2677	50	3.7373e-05	2.4613e-09	4.9612e-05	0.75331	0.45126	0.00031634	3.4172	0.0069496	2.4599
1	226810860	229156248	4045	50	-4.2278e-05	2.3851e-09	4.8837e-05	-0.86569	0.38666	0.00034218	3.3958	0.014018	2.1968
1	229156248	230685255	2424	50	-7.0419e-05	2.196e-09	4.6861e-05	-1.5027	0.13291	0.0010119	3.0867	0.034956	1.8125
1	230685255	232090252	2524	50	-3.2954e-05	2.313e-09	4.8094e-05	-0.68519	0.49322	6.8144e-05	3.8148	0.081917	1.3923
1	232090252	233429284	2510	50	2.0286e-05	1.9648e-09	4.4326e-05	0.45766	0.6472	0.0017304	2.9235	0.14967	1.0378
1	233429284	234599434	2480	50	3.4765e-05	1.8809e-09	4.337e-05	0.80158	0.42279	0.0010973	3.0625	0.31755	0.47456
1	234599434	235819436	1991	50	2.9911e-05	2.2587e-09	4.7526e-05	0.62937	0.52911	5.9499e-05	3.8482	0.13257	1.1143
1	235819436	237555628	3399	50	0.00010433	2.1482e-09	4.6349e-05	2.2511	0.024382	0.00026989	3.4602	0.12427	1.1539
1	237555628	238567807	2002	50	-1.6175e-05	1.7832e-09	4.2228e-05	-0.38305	0.70168	0.0087965	2.3741	0.18357	0.90185
1	238567807	239925314	2513	50	5.5863e-05	1.9414e-09	4.4061e-05	1.2679	0.20485	0.0097288	2.3366	0.052416	1.6219
1	239925314	240564091	1561	50	6.0952e-05	1.8474e-09	4.2981e-05	1.4181	0.15616	0.0074148	2.4365	0.13309	1.1119
1	240564091	241582220	1993	50	2.366e-05	2.2193e-09	4.711e-05	0.50222	0.61551	0.0003978	3.3543	0.056102	1.5884
1	241582220	242071602	950	50	5.5263e-05	1.9276e-09	4.3904e-05	1.2587	0.20813	0.0024429	2.8145	0.062816	1.5316
1	242071602	244109499	3393	50	4.2966e-05	2.6233e-09	5.1218e-05	0.83889	0.40153	6.8027e-06	4.3501	0.025489	1.9517
1	244109499	245506746	2578	50	1.0163e-05	1.5723e-09	3.9652e-05	0.25631	0.79772	0.041173	1.7372	0.24674	0.68477
1	245506746	247344518	4007	50	-1.6354e-06	2.1213e-09	4.6058e-05	-0.035508	0.97167	0.0026008	2.7943	0.032454	1.8459
1	247344518	249239466	3114	50	5.9381e-05	2.2039e-09	4.6946e-05	1.2649	0.20592	4.8814e-05	3.8964	0.21093	0.80318
2	10133	1781022	4240	50	-1.1213e-06	2.248e-09	4.7413e-05	-0.023649	0.98113	4.731e-05	3.904	0.16111	0.98992
2	1781022	3973779	4552	50	9.2694e-05	1.9948e-09	4.4663e-05	2.0754	0.037948	0.0019531	2.8856	0.11215	1.2152
2	3973779	5708337	3156	50	7.777e-05	2.0115e-09	4.485e-05	1.734	0.082917	0.003577	2.6896	0.064563	1.5176
2	5708337	6836254	2510	50	-2.2346e-05	1.9202e-09	4.382e-05	-0.50995	0.61008	0.0040796	2.6454	0.11854	1.1823
2	6836254	8422147	2632	50	0.00010236	2.0619e-09	4.5409e-05	2.2542	0.024183	0.0028401	2.7657	0.050674	1.6383
2	8422147	10298469	3425	50	8.9436e-07	2.0678e-09	4.5473e-05	0.019668	0.98431	0.00047489	3.305	0.15757	1.0045
2	10298469	12419150	4862	50	3.5447e-05	1.6665e-09	4.0823e-05	0.86832	0.38522	0.014383	2.1867	0.2762	0.59417
2	12419150	14335308	3497	50	-5.5733e-05	2.6211e-09	5.1197e-05	-1.0886	0.27633	1.2574e-05	4.2135	0.017043	2.119
2	14335308	16329735	3587	50	4.6093e-05	2.2607e-09	4.7546e-05	0.96943	0.33233	0.00014919	3.6167	0.076298	1.4304
2	16329735	18647423	3908	50	9.1677e-05	2.0467e-09	4.524e-05	2.0264	0.042719	0.00013211	3.6481	0.33243	0.43321
2	18647423	19692404	1616	50	2.0113e-05	2.0766e-09	4.557e-05	0.44135	0.65896	0.00128	3.0162	0.079878	1.4059
2	19692404	21050490	2773	50	-4.7149e-05	1.8728e-09	4.3276e-05	-1.0895	0.27593	0.012373	2.2453	0.075315	1.4373
2	21050490	23341383	2777	50	-1.7343e-05	2.3485e-09	4.8462e-05	-0.35787	0.72044	0.0001443	3.6253	0.037505	1.7804
2	23341383	24686918	2173	50	8.4887e-05	2.2512e-09	4.7447e-05	1.7891	0.073602	0.00037438	3.3711	0.044716	1.6984
2	24686918	26894985	2677	50	4.3292e-05	2.09e-09	4.5716e-05	0.94696	0.34366	0.0020027	2.8777	0.05213	1.6245
2	26894985	28598777	1644	50	9.5662e-05	2.7266e-09	5.2216e-05	1.832	0.066947	0.00014616	3.622	0.00073128	3.182
2	28598777	29217559	1084	50	2.3758e-05	2.3141e-09	4.8105e-05	0.49389	0.62138	0.00014686	3.6208	0.043433	1.7122
2	29217559	30463711	2255	50	-5.6452e-05	1.8918e-09	4.3495e-05	-1.2979	0.19432	0.0067168	2.4721	0.10337	1.2626
2	30463711	31550450	2347	50	8.2421e-05	2.2143e-09	4.7056e-05	1.7515	0.079853	0.0003413	3.3965	0.064808	1.5156
2	31550450	33363777	2269	50	6.3815e-05	2.3197e-09	4.8163e-05	1.325	0.18518	9.793e-05	3.7243	0.06202	1.538
2	33363777	35345028	4319	50	-1.4587e-07	2.1886e-09	4.6782e-05	-0.0031182	0.99751	0.00013815	3.6366	0.13662	1.0956
2	35345028	36122006	2064	50	-6.4198e-06	2.1418e-09	4.6279e-05	-0.13872	0.88967	0.0003175	3.4162	0.11574	1.1966
2	36122006	38132712	3932	50	4.5226e-05	2.2278e-09	4.72e-05	0.95819	0.33797	0.00034073	3.3969	0.058122	1.5707
2	38132712	39031337	1511	50	-1.7323e-05	2.3795e-09	4.878e-05	-0.35513	0.72249	4.6986e-05	3.9056	0.060563	1.5501
2	39031337	40281483	1378	50	2.8122e-05	1.8154e-09	4.2608e-05	0.66002	0.50924	0.014796	2.1755	0.10181	1.2713
2	40281483	43309590	6066	50	6.9795e-05	2.6678e-09	5.1651e-05	1.3513	0.1766	3.3296e-07	4.971	0.10423	1.2578
2	43309590	44313803	1904	50	1.9233e-05	3.074e-09	5.5444e-05	0.34689	0.72867	2.3903e-08	5.4593	0.014542	2.1823
2	44313803	46482634	4212	50	-4.7725e-05	1.9903e-09	4.4613e-05	-1.0697	0.28473	0.0045539	2.608	0.063924	1.5226
2	46482634	47318772	1670	50	-2.0351e-05	2.4844e-09	4.9844e-05	-0.40829	0.68306	0.00010648	3.7031	0.013249	2.2188
2	47318772	48213001	1577	50	-4.077e-05	2.226e-09	4.7181e-05	-0.86413	0.38752	0.0012378	3.0263	0.022737	2.0002
2	48213001	50022257	3501	50	6.9306e-05	2.4381e-09	4.9377e-05	1.4036	0.16043	4.3271e-06	4.4483	0.14811	1.0446
2	50022257	50818928	1677	50	3.1396e-06	2.4563e-09	4.9561e-05	0.063347	0.94949	6.2444e-05	3.8363	0.025679	1.9485
2	50818928	52491133	2919	50	3.3875e-05	2.4859e-09	4.9859e-05	0.67942	0.49687	8.2666e-06	4.3072	0.07327	1.4519
2	52491133	53508452	2383	50	6.1279e-05	2.395e-09	4.8939e-05	1.2521	0.21052	1.492e-05	4.1747	0.10543	1.2512
2	53508452	54685226	2144	50	2.3921e-05	1.9984e-09	4.4704e-05	0.53511	0.59258	0.00048855	3.297	0.24115	0.70262
2	54685226	56203345	2685	50	5.7833e-05	2.0708e-09	4.5506e-05	1.2709	0.20376	0.00025586	3.4745	0.21457	0.79066
2	56203345	57429100	2046	50	9.4688e-05	2.2622e-09	4.7562e-05	1.9908	0.046499	9.4371e-05	3.7336	0.099574	1.284
2	57429100	58297315	1767	50	8.4327e-05	2.3776e-09	4.876e-05	1.7294	0.083732	3.4467e-05	3.9799	0.011256	2.2816
2	58297315	60292000	2713	50	0.00023882	3.4312e-09	5.8577e-05	4.0771	4.5604e-05	3.6633e-10	6.1589	0.0060817	2.5074
2	60292000	62429044	2605	50	0.00011488	2.162e-09	4.6497e-05	2.4707	0.013485	0.00027565	3.4545	0.11108	1.2208
2	62429044	64625913	2630	50	9.1671e-06	1.9612e-09	4.4285e-05	0.207	0.83601	0.00052585	3.2763	0.28819	0.55867
2	64625913	65933444	2082	50	6.0835e-05	2.1398e-09	4.6258e-05	1.3151	0.18847	0.00027668	3.4535	0.13011	1.1259
2	65933444	67226166	1915	50	-7.6941e-06	2.824e-09	5.3141e-05	-0.14479	0.88488	3.7149e-08	5.3805	0.098484	1.2902
2	67226166	68010176	1732	50	-5.2675e-06	2.976e-09	5.4552e-05	-0.096559	0.92308	8.6836e-08	5.2255	0.016297	2.137
2	68010176	69139564	2051	50	3.9398e-05	2.1733e-09	4.6618e-05	0.84513	0.39804	0.0042114	2.6346	0.013179	2.2209
2	69139564	70755198	2272	50	-6.6359e-05	2.132e-09	4.6173e-05	-1.4372	0.15067	0.023664	1.9834	0.0034143	2.7051
2	70755198	73174848	3673	50	-2.7528e-06	1.956e-09	4.4227e-05	-0.062244	0.95037	0.0012921	3.0133	0.18802	0.8852
2	73174848	75630086	3194	50	-5.7298e-05	2.1776e-09	4.6665e-05	-1.2279	0.2195	0.00028592	3.4446	0.096725	1.3004
2	75630086	76913661	2461	50	6.6362e-05	1.8356e-09	4.2844e-05	1.5489	0.1214	0.0027407	2.7773	0.26088	0.64064
2	76913661	78079264	2371	50	6.2868e-05	2.2469e-09	4.7401e-05	1.3263	0.18475	0.00051271	3.2835	0.037051	1.786
2	78079264	80050403	3891	50	0.00011564	2.8893e-09	5.3752e-05	2.1513	0.031449	3.7053e-07	4.9503	0.014464	2.1845
2	80050403	81620841	2406	50	9.4427e-05	2.3863e-09	4.8849e-05	1.933	0.053235	0.00010212	3.7137	0.034199	1.8224
2	81620841	85140680	6051	50	5.5389e-05	2.3867e-09	4.8854e-05	1.1338	0.25689	0.00057122	3.2529	0.0090459	2.3637
2	85140680	88038507	3055	50	-7.6407e-05	2.5269e-09	5.0269e-05	-1.52	0.12852	4.2926e-05	3.9275	0.017353	2.1118
2	88038507	89154526	1114	50	5.1382e-05	1.9488e-09	4.4146e-05	1.1639	0.24446	0.00056632	3.2553	0.064631	1.517
2	89154526	95326452	372	25	-2.6488e-05	1.1187e-09	3.3446e-05	-0.79196	0.42838	0.0012034	3.0348	0.31558	0.48008
2	95326452	98995201	2228	50	2.398e-05	2.03e-09	4.5056e-05	0.53224	0.59456	0.0013029	3.0108	0.1124	1.2138
2	98995201	101822329	4083	50	9.1062e-05	3.446e-09	5.8702e-05	1.5513	0.12084	1.0546e-11	6.6983	0.043947	1.7066
2	101822329	102688765	1395	50	3.8646e-05	2.7543e-09	5.2481e-05	0.73638	0.4615	0.0061724	2.5021	2.6859e-06	4.5497
2	102688765	103588215	1740	50	7.3509e-05	2.2164e-09	4.7078e-05	1.5614	0.11842	6.5425e-05	3.8249	0.10273	1.2661
2	103588215	105125034	1583	50	0.00011186	2.6459e-09	5.1438e-05	2.1747	0.029656	1.4614e-05	4.1794	0.011616	2.2696
2	105125034	106210058	1890	50	3.685e-05	2.5811e-09	5.0805e-05	0.72533	0.46825	3.7642e-06	4.4782	0.053736	1.6097
2	106210058	107408267	2276	50	7.6161e-05	2.3555e-09	4.8533e-05	1.5693	0.11659	9.8923e-05	3.7218	0.045688	1.6882
2	107408267	108429177	1945	50	5.2848e-05	2.0501e-09	4.5278e-05	1.1672	0.24313	0.00078527	3.1613	0.13302	1.1122
2	108429177	110572432	2795	50	1.9394e-05	2.5102e-09	5.0102e-05	0.38708	0.69869	0.00015771	3.6023	0.0074924	2.4327
2	110572432	113921856	3372	50	6.6289e-05	2.3171e-09	4.8136e-05	1.3771	0.16848	0.00070832	3.1912	0.015077	2.1681
2	113921856	116772470	3946	50	1.6833e-05	1.7841e-09	4.2239e-05	0.39851	0.69025	0.036435	1.7936	0.060875	1.5475
2	116772470	118367466	2527	50	7.639e-05	2.7578e-09	5.2515e-05	1.4546	0.14577	1.9686e-07	5.072	0.068657	1.4859
2	118367466	121303783	4583	50	-1.1598e-05	2.1556e-09	4.6428e-05	-0.2498	0.80274	9.9749e-06	4.2655	0.49821	0.0044953
2	121303783	123302906	2903	50	-2.8699e-07	1.9813e-09	4.4512e-05	-0.0064475	0.99486	0.0021972	2.8484	0.11455	1.2027
2	123302906	124732250	2837	50	-8.089e-06	2.6866e-09	5.1832e-05	-0.15606	0.87598	1.5775e-06	4.6605	0.037052	1.786
2	124732250	125840921	1997	50	0.00012734	2.0479e-09	4.5253e-05	2.814	0.0048929	0.0082392	2.3981	0.023666	1.9833
2	125840921	127373764	3012	50	-6.4353e-05	1.9268e-09	4.3895e-05	-1.4661	0.14263	0.010326	2.3143	0.055012	1.5981
2	127373764	128034347	1608	50	-1.2763e-05	1.8182e-09	4.2641e-05	-0.29931	0.76471	0.0024896	2.8084	0.30184	0.51912
2	128034347	129474441	2469	50	-3.4477e-05	2.0745e-09	4.5547e-05	-0.75694	0.44908	0.00050136	3.2898	0.14587	1.0543
2	129474441	130067170	1170	50	-0.00010003	1.686e-09	4.1061e-05	-2.4361	0.014847	0.002988	2.7491	0.044453	1.7012
2	130067170	130658085	1021	49	-4.2821e-05	1.9027e-09	4.362e-05	-0.9817	0.32625	4.3448e-05	3.9245	0.039306	1.7588
2	130658085	133042784	2326	50	6.3337e-05	2.6723e-09	5.1695e-05	1.2252	0.2205	2.6691e-06	4.551	0.030158	1.8785
2	133042784	135158578	3498	50	-5.3249e-05	2.2267e-09	4.7188e-05	-1.1284	0.25914	0.0008703	3.1313	0.029823	1.8834
2	135158578	137042794	1870	50	-6.1766e-05	2.0739e-09	4.554e-05	-1.3563	0.17501	0.00097348	3.0982	0.09341	1.32
2	137042794	138698117	3080	50	6.9569e-06	2.1727e-09	4.6612e-05	0.14925	0.88135	0.0051573	2.5651	0.010986	2.2908
2	138698117	140100271	2253	50	9.8995e-05	2.4954e-09	4.9954e-05	1.9817	0.047508	8.9909e-05	3.7458	0.013555	2.2099
2	140100271	141805351	3338	50	0.00011765	2.998e-09	5.4754e-05	2.1486	0.031662	5.1792e-08	5.3203	0.018414	2.0877
2	141805351	142518602	1613	50	3.3625e-05	2.1742e-09	4.6628e-05	0.72114	0.47082	0.00059337	3.242	0.042684	1.7204
2	142518602	144519484	3170	50	1.4329e-05	2.9115e-09	5.3958e-05	0.26556	0.79058	4.1249e-07	4.9294	0.01081	2.297
2	144519484	146445570	1662	50	8.8921e-05	2.4006e-09	4.8996e-05	1.8149	0.069542	0.00029923	3.4323	0.013413	2.214
2	146445570	147277162	807	39	-3.5272e-06	1.4446e-09	3.8008e-05	-0.092801	0.92606	0.0007628	3.1698	0.063154	1.5288
2	147277162	150210292	3301	50	6.1913e-05	2.2544e-09	4.7481e-05	1.304	0.19225	0.0021799	2.8509	0.010691	2.3012
2	150210292	151731462	2188	50	1.029e-05	2.361e-09	4.859e-05	0.21177	0.83229	8.8834e-05	3.7488	0.046821	1.6765
2	151731462	152486782	1351	50	9.0452e-06	2.4893e-09	4.9893e-05	0.18129	0.85614	3.0582e-08	5.4154	0.12814	1.1353
2	152486782	154005056	2319	50	1.0529e-05	2.2359e-09	4.7285e-05	0.22267	0.82379	2.3985e-05	4.0653	0.24111	0.70275
2	154005056	155391135	2623	50	6.9129e-05	2.1033e-09	4.5862e-05	1.5073	0.13173	0.0011095	3.0592	0.071337	1.4659
2	155391135	157560635	2901	50	4.4323e-05	2.6943e-09	5.1906e-05	0.8539	0.39316	2.1847e-07	5.0521	0.10617	1.2472
2	157560635	158533218	693	50	2.9702e-05	1.7765e-09	4.2148e-05	0.7047	0.481	6.3227e-06	4.3662	0.30325	0.51508
2	158533218	159577082	1762	50	4.1469e-05	2.1284e-09	4.6134e-05	0.89887	0.36872	6.4971e-05	3.8266	0.28888	0.55665
2	159577082	161769733	3675	50	0.00017837	2.9456e-09	5.4273e-05	3.2865	0.0010143	1.1507e-08	5.5877	0.069984	1.4759
2	161769733	163503551	1622	50	0.00013554	2.659e-09	5.1565e-05	2.6285	0.0085758	4.1226e-07	4.9295	0.094761	1.312
2	163503551	164466638	1227	50	9.4901e-05	1.4427e-09	3.7982e-05	2.4985	0.01247	0.079113	1.4111	0.045121	1.6941
2	164466638	165178840	793	41	-4.0398e-05	2.3355e-09	4.8327e-05	-0.83591	0.4032	3.0756e-08	5.4144	0.010366	2.3128
2	165178840	167160270	2923	50	-3.8192e-05	2.1838e-09	4.6732e-05	-0.81726	0.41378	0.00029189	3.439	0.091099	1.334
2	167160270	167355970	382	18	-5.3955e-06	1.1612e-09	3.4076e-05	-0.15834	0.87419	6.1605e-05	3.8397	0.02292	1.9969
2	167355970	169968236	4080	50	0.00012084	2.5274e-09	5.0273e-05	2.4036	0.016234	0.00034426	3.3941	0.0032023	2.7263
2	169968236	171226245	2536	50	7.5826e-05	1.9767e-09	4.4461e-05	1.7055	0.088108	0.0094388	2.3479	0.039766	1.7534
2	171226245	173138905	2978	50	8.0165e-05	2.5258e-09	5.0257e-05	1.5951	0.11069	9.0557e-05	3.744	0.0099716	2.3274
2	173138905	175588929	4008	50	1.0947e-05	2.0949e-09	4.577e-05	0.23919	0.81096	0.00060817	3.235	0.11258	1.2129
2	175588929	177363636	2501	50	4.6232e-05	2.2769e-09	4.7717e-05	0.96886	0.33261	0.0010267	3.0824	0.016369	2.1353
2	177363636	178553183	1944	50	2.3214e-06	1.8815e-09	4.3376e-05	0.053519	0.95732	0.0013607	2.9976	0.28616	0.56464
2	178553183	181312739	4714	50	-0.00011455	2.3075e-09	4.8037e-05	-2.3845	0.017101	0.00021319	3.5232	0.040842	1.741
2	181312739	182266031	1746	50	8.2476e-06	1.8747e-09	4.3298e-05	0.19048	0.84893	0.0016977	2.9295	0.17238	0.94481
2	182266031	184357608	3169	50	-4.3473e-05	2.3102e-09	4.8065e-05	-0.90447	0.36575	0.0043596	2.6229	0.0030737	2.7398
2	184357608	185280173	1878	50	-1.9736e-05	1.7593e-09	4.1944e-05	-0.47053	0.63797	0.0025753	2.7975	0.10017	1.2806
2	185280173	189882065	6072	50	1.463e-05	2.8582e-09	5.3462e-05	0.27366	0.78435	3.9128e-07	4.9397	0.018816	2.0788
2	189882065	191973357	2562	50	-1.8239e-05	2.2588e-09	4.7526e-05	-0.38376	0.70115	0.0001112	3.6921	0.092702	1.3243
2	191973357	195861164	3857	50	9.2827e-05	2.4194e-09	4.9187e-05	1.8872	0.059132	0.0001157	3.682	0.023163	1.9924
2	195861164	196447456	756	42	1.5426e-05	1.6178e-09	4.0221e-05	0.38352	0.70133	3.1373e-05	4.0022	0.057508	1.576
2	196447456	198078110	2085	50	-5.9047e-05	2.4921e-09	4.9921e-05	-1.1828	0.23688	0.0055034	2.5425	0.00028837	3.4423
2	198078110	199311125	1342	50	-8.3592e-05	2.3304e-09	4.8274e-05	-1.7316	0.083345	1.2631e-05	4.2125	0.020004	2.0537
2	199311125	201576284	2452	50	4.1423e-05	2.683e-09	5.1798e-05	0.7997	0.42388	5.041e-07	4.89	0.074453	1.4434
2	201576284	202818637	1301	50	2.8721e-05	2.1277e-09	4.6127e-05	0.62264	0.53352	0.0005222	3.2783	0.096972	1.299
2	202818637	205799241	3452	50	-6.7903e-05	2.793e-09	5.2849e-05	-1.2849	0.19884	3.3178e-07	4.9717	0.037847	1.7762
2	205799241	206735704	1380	50	9.1307e-05	2.198e-09	4.6883e-05	1.9476	0.051468	0.0028762	2.7616	0.01457	2.1816
2	206735704	208645399	2999	50	-2.7962e-05	3.0856e-09	5.5548e-05	-0.50339	0.61469	6.8227e-08	5.27	0.0063943	2.4896
2	208645399	209941529	1791	50	-5.6857e-05	2.367e-09	4.8652e-05	-1.1687	0.24254	0.00053248	3.2728	0.011697	2.267
2	209941529	212379518	4012	50	-3.3367e-05	2.5983e-09	5.0973e-05	-0.65461	0.51272	3.4445e-07	4.9645	0.16742	0.96443
2	212379518	214014282	3247	50	3.347e-05	2.2534e-09	4.747e-05	0.70508	0.48076	0.0001652	3.5902	0.075769	1.4341
2	214014282	215573795	2421	50	3.156e-05	2.3317e-09	4.8287e-05	0.6536	0.51337	9.0882e-06	4.2862	0.20872	0.81086
2	215573795	217715661	3361	50	-6.2016e-05	2.1833e-09	4.6725e-05	-1.3273	0.18443	0.00010219	3.7135	0.16666	0.96745
2	217715661	218395480	1162	50	-2.0566e-05	2.0775e-09	4.5579e-05	-0.45122	0.65183	0.0015605	2.9556	0.058106	1.5709
2	218395480	220454551	2307	50	5.9459e-05	2.9187e-09	5.4025e-05	1.1006	0.27108	1.5004e-08	5.5414	0.075402	1.4367
2	220454551	222521176	3853	50	-1.277e-06	2.1018e-09	4.5846e-05	-0.027854	0.97778	0.00032615	3.4089	0.15428	1.0183
2	222521176	224859419	3860	50	3.728e-05	2.2115e-09	4.7026e-05	0.79275	0.42793	0.00018161	3.5655	0.098761	1.2886
2	224859419	225840004	1694	50	-3.7434e-05	2.2755e-09	4.7702e-05	-0.78474	0.43261	0.00083216	3.1444	0.016379	2.135
2	225840004	228119842	3695	50	0.00010671	2.4148e-09	4.9141e-05	2.1715	0.029894	6.6034e-05	3.8226	0.035865	1.8008
2	228119842	229370787	2820	50	0.00014964	2.6641e-09	5.1615e-05	2.8992	0.0037409	3.1606e-06	4.5154	0.029132	1.8937
2	229370787	231843389	4671	50	-3.0199e-05	2.2194e-09	4.7111e-05	-0.64102	0.52151	0.00047672	3.3039	0.049464	1.6501
2	231843389	233550003	2500	50	4.5887e-06	2.1111e-09	4.5947e-05	0.099869	0.92045	0.00052614	3.2762	0.10923	1.2306
2	233550003	235150987	2988	50	6.1779e-08	1.7086e-09	4.1336e-05	0.0014946	0.99881	0.0065312	2.4821	0.33561	0.42448
2	235150987	236043550	2164	50	-5.8132e-05	2.2525e-09	4.746e-05	-1.2249	0.22063	0.00015428	3.608	0.079702	1.4071
2	236043550	237449032	2502	50	8.178e-06	2.3875e-09	4.8862e-05	0.16737	0.86708	0.0057847	2.525	0.00095105	3.1051
2	237449032	238760981	2702	50	6.6698e-05	1.7358e-09	4.1663e-05	1.6009	0.1094	0.022527	2.0042	0.13184	1.1177
2	238760981	239952643	2590	50	1.5324e-05	1.9865e-09	4.4571e-05	0.34382	0.73098	0.00028186	3.4485	0.33134	0.43621
2	239952643	241560084	3994	50	4.8821e-05	1.9063e-09	4.3661e-05	1.1182	0.26349	0.00064785	3.2169	0.35137	0.38162
2	241560084	242149921	1284	50	4.5023e-05	2.2787e-09	4.7736e-05	0.94317	0.34559	0.00017523	3.5748	0.059508	1.5589
2	242149921	243188920	1403	50	5.1106e-05	2.3311e-09	4.8281e-05	1.0585	0.28982	1.2346e-05	4.2176	0.18147	0.90979
3	60157	1441779	2812	50	5.4517e-06	1.9054e-09	4.3651e-05	0.12489	0.90061	0.0058898	2.5187	0.10257	1.2671
3	1441779	2992120	4413	50	6.1507e-05	2.085e-09	4.5662e-05	1.347	0.17797	0.0013342	3.0036	0.072705	1.4559
3	2992120	4431647	3291	50	0.00016038	2.355e-09	4.8528e-05	3.3048	0.00095038	8.9533e-05	3.7469	0.049023	1.6544
3	4431647	6083183	3572	50	1.9171e-05	2.0783e-09	4.5589e-05	0.42053	0.6741	0.0018195	2.9079	0.061583	1.5416
3	6083183	7083387	2173	50	-2.8689e-05	1.9639e-09	4.4316e-05	-0.64738	0.51738	0.00066833	3.208	0.2532	0.66445
3	7083387	8648561	3777	50	5.0455e-05	2.1888e-09	4.6785e-05	1.0784	0.28083	0.00024575	3.4853	0.097527	1.2958
3	8648561	9543183	1766	50	9.4403e-06	2.0301e-09	4.5056e-05	0.20952	0.83404	0.00047246	3.3064	0.20211	0.83412
3	9543183	11019665	2480	50	5.3495e-06	2.0062e-09	4.4791e-05	0.11943	0.90493	0.0022455	2.8414	0.093832	1.3175
3	11019665	13070799	3333	50	2.9507e-05	2.1732e-09	4.6618e-05	0.63297	0.52676	0.00037916	3.3676	0.083843	1.3797
3	13070799	14816900	3586	50	3.4421e-06	1.9835e-09	4.4536e-05	0.077287	0.93839	0.0012031	3.0349	0.16352	0.98008
3	14816900	16282442	2392	50	1.5292e-05	1.7753e-09	4.2135e-05	0.36292	0.71666	0.068043	1.4905	0.034987	1.8121
3	16282442	17891118	2330	50	4.3614e-05	1.8974e-09	4.3559e-05	1.0012	0.31671	0.0068854	2.4632	0.097338	1.2969
3	17891118	19125144	1801	50	0.0001139	3.0072e-09	5.4838e-05	2.077	0.037802	1.5159e-07	5.1215	0.0082285	2.3986
3	19125144	20091348	1045	50	1.051e-05	2.0743e-09	4.5544e-05	0.23077	0.81749	0.011655	2.2683	0.00059161	3.2429
3	20091348	21643707	3497	50	-1.6987e-05	2.3849e-09	4.8836e-05	-0.34784	0.72796	1.1233e-05	4.2389	0.13203	1.1168
3	21643707	22204244	1985	50	4.3915e-05	2.0897e-09	4.5713e-05	0.96065	0.33673	0.00068838	3.1995	0.10831	1.2356
3	22204244	23804865	3067	50	1.1756e-05	2.1076e-09	4.5908e-05	0.25607	0.7979	0.0010225	3.0836	0.072947	1.4542
3	23804865	25461558	3296	50	6.2545e-05	2.0932e-09	4.5752e-05	1.3671	0.17161	0.00013002	3.6522	0.25935	0.64534
3	25461558	26877769	2166	50	6.1901e-06	2.7035e-09	5.1995e-05	0.11905	0.90523	5.4466e-06	4.3986	0.013902	2.2
3	26877769	27840910	1701	50	5.6275e-05	2.6771e-09	5.174e-05	1.0876	0.27675	8.9783e-06	4.2889	0.012599	2.2384
3	27840910	29142260	2043	50	1.6043e-05	2.484e-09	4.9839e-05	0.3219	0.74753	0.00021234	3.5243	0.0076818	2.4237
3	29142260	30717955	3300	50	9.3648e-05	2.4656e-09	4.9655e-05	1.886	0.0593	0.00013327	3.6458	0.013396	2.2145
3	30717955	32351715	2850	50	1.5137e-05	1.9795e-09	4.4491e-05	0.34023	0.73369	0.001842	2.904	0.12996	1.1266
3	32351715	33255592	1571	50	0.00010222	2.4741e-09	4.974e-05	2.0551	0.039867	0.00085433	3.1367	0.0024978	2.8073
3	33255592	35283458	3121	50	3.2164e-05	2.3448e-09	4.8423e-05	0.66423	0.50654	4.6942e-05	3.9059	0.07997	1.4053
3	35283458	36486842	1906	50	-2.5352e-05	2.5904e-09	5.0896e-05	-0.49812	0.6184	1.1824e-06	4.7194	0.091348	1.3325
3	36486842	38356116	2351	50	3.7955e-05	1.7852e-09	4.2251e-05	0.89831	0.36902	0.011942	2.259	0.14787	1.0456
3	38356116	40221298	3147	50	9.193e-05	2.6659e-09	5.1632e-05	1.7805	0.074997	2.7412e-06	4.5454	0.03142	1.8603
3	40221298	41064528	663	40	7.9662e-06	1.4594e-09	3.8203e-05	0.20853	0.83482	0.00017556	3.5743	0.18304	0.90385
3	41064528	42540002	2656	50	-4.424e-05	2.5424e-09	5.0423e-05	-0.87739	0.38027	4.2357e-05	3.9307	0.015101	2.1674
3	42540002	45165153	3018	50	0.00011075	2.8982e-09	5.3835e-05	2.0573	0.039661	1.8164e-07	5.0873	0.021204	2.0295
3	45165153	46657500	2910	50	-8.6214e-05	2.1683e-09	4.6565e-05	-1.8515	0.064098	0.001361	2.9975	0.035613	1.804
3	46657500	47727212	835	39	-3.6874e-05	1.5965e-09	3.9956e-05	-0.92286	0.35608	0.00018181	3.5652	0.31144	0.49177
3	47727212	49316972	954	35	7.2527e-05	2.8485e-09	5.3371e-05	1.3589	0.17417	1.2418e-13	7.3198	0.090264	1.3391
3	49316972	51832015	1967	50	5.5228e-05	3.3606e-09	5.797e-05	0.9527	0.34074	1.6085e-10	6.2879	0.0035423	2.6928
3	51832015	54081390	2581	50	-4.1183e-05	3.0477e-09	5.5206e-05	-0.74599	0.45567	3.9389e-08	5.3699	0.013606	2.2085
3	54081390	55348860	2413	50	2.2015e-05	2.4292e-09	4.9287e-05	0.44668	0.65511	2.5285e-05	4.053	0.059254	1.5611
3	55348860	56433907	1634	50	7.8252e-05	1.9363e-09	4.4003e-05	1.7783	0.075353	0.0078419	2.4162	0.065076	1.5135
3	56433907	58157519	2654	50	0.0002409	3.0142e-09	5.4901e-05	4.3879	1.1444e-05	2.4294e-05	4.0623	0.00011814	3.6767
3	58157519	60272906	4095	50	2.7346e-05	2.1864e-09	4.6759e-05	0.58482	0.55867	5.3922e-05	3.8722	0.22413	0.75832
3	60272906	62355666	4112	50	-3.3411e-05	1.8788e-09	4.3345e-05	-0.77083	0.44081	0.010339	2.3138	0.082785	1.3866
3	62355666	63669286	2688	50	1.4708e-05	1.8949e-09	4.3531e-05	0.33787	0.73546	0.004079	2.6455	0.14189	1.0719
3	63669286	65273538	2875	50	4.5177e-05	1.8677e-09	4.3217e-05	1.0453	0.29586	0.00071913	3.1869	0.40587	0.23819
3	65273538	66270447	1679	50	1.4934e-05	2.6014e-09	5.1004e-05	0.2928	0.76968	3.3472e-06	4.5032	0.048645	1.6581
3	66270447	68286914	3433	50	9.01e-05	2.638e-09	5.1362e-05	1.7542	0.079394	4.3293e-05	3.9254	0.0056541	2.533
3	68286914	69276762	1618	50	-2.2898e-05	2.4781e-09	4.978e-05	-0.45999	0.64552	5.3614e-05	3.8736	0.022704	2.0008
3	69276762	70449028	2115	50	-2.5974e-06	1.9938e-09	4.4652e-05	-0.058169	0.95361	0.0014313	2.9821	0.13738	1.0921
3	70449028	72529329	3117	50	6.4497e-05	2.1861e-09	4.6756e-05	1.3794	0.16776	0.0034357	2.703	0.013973	2.198
3	72529329	74321817	3111	50	-1.1123e-05	1.6861e-09	4.1062e-05	-0.27089	0.78647	0.037095	1.7854	0.12707	1.1403
3	74321817	75704949	1538	50	-5.3935e-05	1.8776e-09	4.3331e-05	-1.2447	0.21324	0.0086035	2.3823	0.09601	1.3046
3	75704949	77508835	2771	50	8.6225e-05	2.7062e-09	5.2022e-05	1.6575	0.097422	1.4334e-06	4.6801	0.033061	1.8376
3	77508835	79024541	2052	50	4.6246e-05	1.7429e-09	4.1748e-05	1.1077	0.26797	0.0085904	2.3828	0.2393	0.70855
3	79024541	81427310	3491	50	1.4015e-05	1.9352e-09	4.3991e-05	0.31859	0.75003	0.0013606	2.9976	0.20844	0.81184
3	81427310	82643886	1648	50	-1.4558e-05	1.6924e-09	4.1138e-05	-0.35389	0.72342	0.0062829	2.4958	0.071012	1.4683
3	82643886	84367479	2414	50	-1.7053e-05	1.8483e-09	4.2991e-05	-0.39666	0.69162	0.0025466	2.8011	0.24363	0.69468
3	84367479	85582231	2073	50	6.9641e-05	2.8148e-09	5.3055e-05	1.3126	0.18931	3.0303e-08	5.417	0.035287	1.8082
3	85582231	87409732	2998	50	3.8438e-05	2.3721e-09	4.8704e-05	0.78922	0.42998	0.00040044	3.3525	0.014033	2.1964
3	87409732	88298373	1575	49	-1.3368e-05	1.4146e-09	3.7612e-05	-0.35542	0.72228	0.0014666	2.9747	0.29116	0.55
3	88298373	94255316	3585	50	-1.8339e-05	2.5859e-09	5.0852e-05	-0.36063	0.71837	1.1586e-06	4.7236	0.10053	1.2785
3	94255316	95311971	1879	46	1.1848e-05	1.7334e-09	4.1634e-05	0.28458	0.77597	0.00073222	3.1816	0.14664	1.051
3	95311971	98215950	4075	50	6.9684e-05	1.7845e-09	4.2244e-05	1.6496	0.09903	0.0044947	2.6125	0.26934	0.6148
3	98215950	99373762	2056	50	-9.7865e-06	2.0902e-09	4.5718e-05	-0.21406	0.8305	0.0014714	2.9737	0.065122	1.5131
3	99373762	100592217	1335	50	4.3117e-05	1.5281e-09	3.9091e-05	1.103	0.27003	0.011545	2.2719	0.2556	0.65697
3	100592217	103084960	4041	50	-2.2802e-05	2.2347e-09	4.7273e-05	-0.48235	0.62956	0.0017622	2.9179	0.015628	2.1538
3	103084960	104581613	3366	50	-2.1988e-05	2.4363e-09	4.9359e-05	-0.44548	0.65597	1.7369e-05	4.14	0.070257	1.4739
3	104581613	106982811	4240	50	7.232e-05	1.7644e-09	4.2005e-05	1.7217	0.085121	0.017883	2.0996	0.12802	1.1358
3	106982811	109522395	3958	50	-1.1371e-05	2.7904e-09	5.2824e-05	-0.21527	0.82956	1.5043e-08	5.5409	0.18923	0.88072
3	109522395	110513770	1750	50	-2.0602e-05	1.5834e-09	3.9792e-05	-0.51774	0.60464	0.0047831	2.5911	0.096033	1.3045
3	110513770	112815699	3569	50	2.2422e-05	1.9774e-09	4.4468e-05	0.50422	0.61411	0.0090844	2.3622	0.040843	1.741
3	112815699	113947863	1602	50	-6.2232e-05	1.9985e-09	4.4705e-05	-1.3921	0.1639	0.0013045	3.0104	0.14066	1.0774
3	113947863	115447080	1607	50	4.6408e-06	2.5439e-09	5.0437e-05	0.092012	0.92669	9.9008e-06	4.2671	0.040526	1.7446
3	115447080	116800153	2420	50	6.7744e-05	2.6189e-09	5.1175e-05	1.3238	0.18558	2.0212e-06	4.6092	0.056805	1.5822
3	116800153	118530251	2926	50	4.864e-05	2.3036e-09	4.7996e-05	1.0134	0.31087	5.8001e-05	3.8544	0.096868	1.2996
3	118530251	120523055	3194	50	-7.5078e-06	2.0557e-09	4.534e-05	-0.16559	0.86848	0.00056058	3.2582	0.15568	1.0124
3	120523055	121974097	2289	50	2.0383e-05	2.2353e-09	4.7279e-05	0.43113	0.66638	5.6086e-05	3.8626	0.11787	1.1857
3	121974097	123517768	2350	50	-3.699e-05	2.2728e-09	4.7674e-05	-0.7759	0.43781	4.9955e-05	3.8908	0.13195	1.1172
3	123517768	124936642	2539	50	-5.141e-07	2.0925e-09	4.5744e-05	-0.011239	0.99103	0.0012033	3.0348	0.073557	1.4498
3	124936642	126214943	2808	50	0.00010293	2.7004e-09	5.1965e-05	1.9807	0.047621	1.8341e-07	5.0854	0.11084	1.222
3	126214943	128194861	3018	50	3.7962e-05	2.4866e-09	4.9866e-05	0.76128	0.44649	1.7039e-05	4.1444	0.046946	1.6752
3	128194861	130244735	2742	50	0.00012488	2.5009e-09	5.0009e-05	2.4971	0.012521	0.00017691	3.5723	0.0075	2.4324
3	130244735	131836516	2671	50	6.1628e-05	2.8905e-09	5.3764e-05	1.1463	0.25168	1.1969e-07	5.1658	0.029529	1.8878
3	131836516	133252173	2709	50	2.3515e-05	2.0988e-09	4.5813e-05	0.51328	0.60775	0.00058108	3.248	0.1125	1.2133
3	133252173	135456906	3483	50	1.9707e-07	2.1729e-09	4.6614e-05	0.0042276	0.99663	1.8857e-05	4.1211	0.37384	0.32169
3	135456906	137371083	2307	50	8.8489e-05	2.4075e-09	4.9066e-05	1.8035	0.071316	2.2848e-06	4.5836	0.24156	0.70131
3	137371083	139954597	3614	50	5.6481e-05	2.0066e-09	4.4795e-05	1.2609	0.20735	0.0069357	2.4606	0.039843	1.7525
3	139954597	141339097	1942	50	6.9386e-05	1.915e-09	4.3761e-05	1.5856	0.11283	0.0012089	3.0334	0.25065	0.67244
3	141339097	143164628	3014	50	-8.3979e-07	2.2342e-09	4.7267e-05	-0.017767	0.98582	0.00020432	3.5344	0.077082	1.425
3	143164628	144410816	1853	50	-3.2734e-05	1.765e-09	4.2012e-05	-0.77915	0.43589	0.0093478	2.3515	0.1985	0.84699
3	144410816	145664619	2596	50	-6.7574e-06	2.288e-09	4.7833e-05	-0.14127	0.88766	1.0829e-05	4.2471	0.25136	0.67022
3	145664619	146726629	1995	50	1.0146e-06	2.3656e-09	4.8638e-05	0.02086	0.98336	2.3228e-05	4.0728	0.10256	1.2671
3	146726629	149043237	3675	50	-6.8638e-06	2.3044e-09	4.8004e-05	-0.14298	0.8863	4.2145e-05	3.9319	0.11549	1.1979
3	149043237	150252004	2040	50	2.1158e-06	1.5742e-09	3.9676e-05	0.053326	0.95747	0.025075	1.9587	0.33178	0.43501
3	150252004	151348730	1568	50	3.1709e-05	2.3081e-09	4.8043e-05	0.66002	0.50924	5.7537e-05	3.8564	0.094052	1.3162
3	151348730	153256571	3064	50	-6.9849e-05	1.9029e-09	4.3622e-05	-1.6012	0.10933	0.012557	2.2397	0.058405	1.5683
3	153256571	154714218	2565	50	8.8296e-05	2.2033e-09	4.694e-05	1.8811	0.059965	0.00010624	3.7037	0.14242	1.0695
3	154714218	156008700	1838	50	6.3912e-05	2.0957e-09	4.5778e-05	1.3961	0.16268	0.00072355	3.1851	0.10043	1.2791
3	156008700	157312028	2134	50	9.1338e-05	2.5167e-09	5.0167e-05	1.8207	0.068653	1.8438e-05	4.1262	0.03435	1.8204
3	157312028	159477890	3455	50	4.6091e-05	2.7151e-09	5.2106e-05	0.88455	0.3764	2.3272e-06	4.5798	0.022296	2.0085
3	159477890	161524504	2840	50	1.2287e-05	1.956e-09	4.4226e-05	0.27781	0.78115	0.0021713	2.8521	0.13832	1.0879
3	161524504	163253205	4195	50	-7.1855e-05	2.0835e-09	4.5646e-05	-1.5742	0.11545	0.00053748	3.2701	0.12876	1.1323
3	163253205	165055469	3334	50	1.839e-05	2.0767e-09	4.557e-05	0.40356	0.68654	8.0592e-05	3.7732	0.33732	0.4198
3	165055469	167117429	3527	50	4.6508e-05	2.4565e-09	4.9563e-05	0.93835	0.34806	3.0105e-05	4.012	0.042117	1.7266
3	167117429	168580960	1923	50	3.1991e-05	2.4214e-09	4.9208e-05	0.65013	0.51561	1.2488e-05	4.215	0.095509	1.3076
3	168580960	170964909	3405	50	-8.0879e-06	2.2523e-09	4.7458e-05	-0.17042	0.86468	4.5647e-05	3.9126	0.15947	0.99663
3	170964909	172295731	2335	50	-4.6846e-06	2.2067e-09	4.6976e-05	-0.099723	0.92056	0.00052486	3.2769	0.051444	1.631
3	172295731	173477285	1734	50	3.1452e-05	2.8863e-09	5.3725e-05	0.58544	0.55826	2.4374e-07	5.0312	0.019616	2.0617
3	173477285	175116539	3126	50	6.3954e-05	2.4989e-09	4.9989e-05	1.2794	0.20077	8.6228e-05	3.7563	0.013524	2.2108
3	175116539	176320287	2022	50	2.9992e-05	2.3363e-09	4.8335e-05	0.6205	0.53493	4.2371e-05	3.9306	0.090792	1.3359
3	176320287	178107165	2924	50	3.0463e-05	2.7167e-09	5.2122e-05	0.58445	0.55892	3.1121e-07	4.9841	0.074223	1.445
3	178107165	179374586	2134	50	5.3795e-06	2.2766e-09	4.7714e-05	0.11275	0.91023	0.00013404	3.6443	0.071935	1.4615
3	179374586	181511166	2447	50	6.8623e-05	2.264e-09	4.7582e-05	1.4422	0.14924	5.1681e-05	3.8826	0.13778	1.0904
3	181511166	183769683	3262	50	3.1958e-05	1.8468e-09	4.2974e-05	0.74365	0.45709	0.0013848	2.9922	0.34159	0.40813
3	183769683	185068255	2155	50	0.00011441	2.7036e-09	5.1997e-05	2.2003	0.027783	9.8027e-07	4.7574	0.042759	1.7195
3	185068255	186890344	2960	50	-1.0461e-05	2.0513e-09	4.5291e-05	-0.23098	0.81733	0.0025157	2.805	0.060627	1.5495
3	186890344	188856214	3046	50	0.0001043	2.4687e-09	4.9686e-05	2.0993	0.035792	2.4952e-05	4.0561	0.042847	1.7186
3	188856214	190226607	3092	50	-7.0807e-05	2.2476e-09	4.7408e-05	-1.4936	0.13529	0.00020864	3.5289	0.068412	1.4877
3	190226607	192343814	4275	50	-1.5127e-05	1.7188e-09	4.1458e-05	-0.36487	0.71521	0.004568	2.6069	0.37795	0.31086
3	192343814	194059671	3164	50	-7.0101e-06	2.2396e-09	4.7325e-05	-0.14813	0.88224	6.7534e-05	3.817	0.14146	1.0738
3	194059671	194786674	2205	50	3.8563e-05	1.583e-09	3.9787e-05	0.96926	0.33242	0.055635	1.5925	0.18575	0.89368
3	194786674	195971408	1890	50	3.8127e-05	1.5472e-09	3.9334e-05	0.96932	0.33239	0.17801	0.92296	0.078772	1.4134
3	195971408	197075987	1928	50	-3.3347e-07	1.7619e-09	4.1975e-05	-0.0079444	0.99366	0.0033495	2.7114	0.35199	0.37996
3	197075987	197946622	1273	50	3.8991e-05	1.5525e-09	3.9402e-05	0.98955	0.32239	0.050285	1.6421	0.24163	0.70108
4	10240	694715	792	39	-2.8427e-05	1.2517e-09	3.5379e-05	-0.8035	0.42168	0.0026909	2.7832	0.35884	0.36157
4	694715	1478711	1430	50	-2.0999e-05	1.5647e-09	3.9556e-05	-0.53088	0.5955	0.018214	2.0921	0.41082	0.22544
4	1478711	2842979	2172	50	-4.9884e-06	2.1469e-09	4.6335e-05	-0.10766	0.91427	0.0016148	2.945	0.037657	1.7785
4	2842979	3846040	1647	50	0.00011967	3.1374e-09	5.6013e-05	2.1364	0.032648	3.8469e-08	5.3742	0.0055583	2.539
4	3846040	4684116	1997	50	-4.1195e-05	1.8455e-09	4.2959e-05	-0.95896	0.33758	0.011445	2.2753	0.098831	1.2882
4	4684116	5502388	1854	50	-3.435e-05	2.0491e-09	4.5267e-05	-0.75883	0.44796	0.0014314	2.9821	0.091694	1.3304
4	5502388	6773043	3114	50	1.6323e-05	2.0929e-09	4.5748e-05	0.35679	0.72125	0.0009032	3.1203	0.08889	1.3476
4	6773043	7539692	2110	50	-5.283e-08	2.4148e-09	4.9141e-05	-0.0010751	0.99914	8.2805e-06	4.3068	0.12523	1.1492
4	7539692	8152235	1704	50	-6.0629e-06	2.5693e-09	5.0689e-05	-0.11961	0.90479	8.9796e-06	4.2889	0.034523	1.8181
4	8152235	9326479	2067	50	9.3176e-06	1.705e-09	4.1292e-05	0.22565	0.82147	0.051907	1.6266	0.082524	1.3883
4	9326479	10699152	3119	50	-1.1565e-06	1.9242e-09	4.3866e-05	-0.026363	0.97897	0.00027946	3.4508	0.44779	0.13123
4	10699152	12323034	3432	50	4.1671e-05	2.0261e-09	4.5012e-05	0.92579	0.35456	0.0023888	2.8217	0.077109	1.4248
4	12323034	14272001	3695	50	8.4579e-06	2.0461e-09	4.5234e-05	0.18698	0.85167	0.00011091	3.6928	0.35776	0.36444
4	14272001	15147446	1627	50	4.8714e-05	2.2333e-09	4.7258e-05	1.0308	0.30263	0.00033818	3.399	0.055806	1.591
4	15147446	15927009	1257	50	-2.4784e-05	1.8193e-09	4.2653e-05	-0.58106	0.5612	0.0045889	2.6054	0.13118	1.1208
4	15927009	17383322	2797	50	-1.6166e-05	2.1618e-09	4.6495e-05	-0.3477	0.72806	0.00043908	3.3269	0.083402	1.3825
4	17383322	18841874	2380	50	9.6307e-05	2.8965e-09	5.3819e-05	1.7895	0.07354	7.2121e-07	4.8191	0.0085098	2.3863
4	18841874	20544557	3389	50	0.00013839	2.8053e-09	5.2965e-05	2.6128	0.0089806	2.3019e-06	4.5821	0.0093527	2.3514
4	20544557	22319347	3305	50	-1.6745e-05	2.4152e-09	4.9145e-05	-0.34073	0.73331	3.9596e-05	3.9468	0.050155	1.6434
4	22319347	24135529	3032	50	0.00011738	2.4546e-09	4.9544e-05	2.3693	0.017822	0.00028143	3.4489	0.0082132	2.3993
4	24135529	25609322	2524	50	4.3402e-06	2.0917e-09	4.5735e-05	0.094899	0.9244	0.0058366	2.5219	0.021445	2.0248
4	25609322	27343722	2460	50	8.8236e-05	2.6082e-09	5.1071e-05	1.7277	0.08404	1.3986e-05	4.1894	0.017875	2.0998
4	27343722	27965868	1214	50	4.0839e-05	2.4639e-09	4.9638e-05	0.82272	0.41066	2.7608e-06	4.5439	0.017424	2.1101
4	27965868	29762208	3788	50	-6.8122e-05	2.5837e-09	5.083e-05	-1.3402	0.18019	3.4747e-05	3.978	0.011679	2.2675
4	29762208	30454535	1084	50	2.5039e-05	1.6583e-09	4.0723e-05	0.61486	0.53865	9.9064e-05	3.7214	0.13539	1.1012
4	30454535	31782981	2573	50	2.3882e-05	1.9638e-09	4.4315e-05	0.53891	0.58995	0.012966	2.2272	0.033682	1.8292
4	31782981	33172766	3005	50	4.5395e-05	1.8365e-09	4.2854e-05	1.0593	0.28947	0.010617	2.3038	0.11171	1.2175
4	33172766	35151415	2765	50	2.6922e-05	2.1545e-09	4.6417e-05	0.58001	0.56191	0.0023541	2.8263	0.02606	1.9421
4	35151415	36020436	2179	50	8.6012e-05	2.4658e-09	4.9657e-05	1.7321	0.083252	0.00012181	3.6689	0.0083592	2.3928
4	36020436	37255047	2827	50	4.7949e-05	2.5167e-09	5.0166e-05	0.9558	0.33917	1.7176e-06	4.6429	0.13579	1.0994
4	37255047	38907022	3579	50	-2.8585e-05	2.4858e-09	4.9858e-05	-0.57333	0.56642	1.8081e-05	4.1307	0.045509	1.6901
4	38907022	40202609	2345	50	-5.6917e-05	1.8859e-09	4.3427e-05	-1.3106	0.18998	0.0072185	2.4462	0.10252	1.2673
4	40202609	42213058	3676	50	1.9675e-05	2.027e-09	4.5022e-05	0.437	0.66211	0.00047686	3.3038	0.20506	0.8237
4	42213058	43965045	3221	50	1.5718e-05	2.0946e-09	4.5767e-05	0.34344	0.73127	0.0027976	2.7706	0.038744	1.7655
4	43965045	45189157	2572	50	-1.7435e-05	2.4399e-09	4.9395e-05	-0.35297	0.72411	0.00014208	3.6293	0.016368	2.1353
4	45189157	47411896	2819	50	0.00012026	2.3651e-09	4.8633e-05	2.4729	0.013403	0.00012747	3.6573	0.035329	1.8077
4	47411896	48123600	1218	49	-4.694e-05	2.2431e-09	4.7361e-05	-0.99112	0.32163	2.0477e-05	4.102	0.0052312	2.5602
4	48123600	53877433	2402	50	6.9468e-06	2.33e-09	4.827e-05	0.14392	0.88557	0.0019259	2.89	0.0055197	2.5414
4	53877433	55429556	2404	50	1.8144e-05	2.1556e-09	4.6428e-05	0.39079	0.69595	0.00037656	3.3695	0.096374	1.3025
4	55429556	56547644	2008	50	-2.7748e-05	1.8693e-09	4.3236e-05	-0.64179	0.52101	0.0049056	2.5824	0.15026	1.0353
4	56547644	58935008	4744	50	-9.3528e-05	2.0451e-09	4.5223e-05	-2.0682	0.038624	0.0023316	2.8294	0.06741	1.4954
4	58935008	60741087	3792	50	1.9037e-05	1.9328e-09	4.3963e-05	0.43303	0.665	0.0072268	2.4458	0.071343	1.4659
4	60741087	62371763	3122	50	0.00018434	2.4886e-09	4.9886e-05	3.6952	0.00021971	3.6002e-06	4.4877	0.11372	1.207
4	62371763	64341001	3360	50	2.3882e-06	2.7971e-09	5.2888e-05	0.045156	0.96398	2.5854e-06	4.5577	0.0093403	2.3518
4	64341001	66600492	4025	50	5.4479e-05	2.3654e-09	4.8635e-05	1.1202	0.26265	0.00025771	3.4726	0.021107	2.0314
4	66600492	68059497	2734	50	9.5856e-05	2.4087e-09	4.9078e-05	1.9531	0.050805	1.0646e-05	4.2509	0.11454	1.2027
4	68059497	68854765	1504	50	3.6601e-05	2.5338e-09	5.0337e-05	0.72712	0.46715	1.6364e-08	5.5262	0.091994	1.3286
4	68854765	71049152	4563	50	4.4462e-05	1.9333e-09	4.3969e-05	1.0112	0.31192	0.0022916	2.835	0.15642	1.0093
4	71049152	72140558	1776	50	-4.2179e-05	1.6723e-09	4.0893e-05	-1.0314	0.30234	0.0025594	2.7995	0.2256	0.7534
4	72140558	74592390	3148	50	9.6768e-05	2.2959e-09	4.7915e-05	2.0196	0.043428	0.00077345	3.1657	0.017216	2.115
4	74592390	77130707	4158	50	2.052e-05	1.9312e-09	4.3945e-05	0.46694	0.64055	0.0020136	2.876	0.1714	0.94865
4	77130707	79093979	3628	50	4.9924e-05	2.1023e-09	4.5851e-05	1.0889	0.27622	0.00068243	3.202	0.099173	1.2863
4	79093979	80990297	2997	50	-2.6626e-05	2.3695e-09	4.8678e-05	-0.54699	0.58439	0.00018392	3.5621	0.026119	1.9412
4	80990297	82125315	1312	50	-5.1526e-06	1.9675e-09	4.4356e-05	-0.11616	0.90752	2.642e-05	4.0427	0.14215	1.0707
4	82125315	83372593	1999	50	1.963e-05	2.389e-09	4.8878e-05	0.40162	0.68796	0.00013811	3.6366	0.026929	1.928
4	83372593	84799656	2522	50	-3.8781e-05	2.3558e-09	4.8537e-05	-0.799	0.42429	3.5058e-05	3.9759	0.08727	1.3578
4	84799656	86930609	3297	50	3.2204e-05	2.1743e-09	4.6629e-05	0.69064	0.48979	0.00033592	3.4008	0.089779	1.3421
4	86930609	87534648	656	32	-1.5046e-05	1.0981e-09	3.3138e-05	-0.45404	0.6498	0.0035116	2.6957	0.090696	1.3365
4	87534648	89238028	2937	50	8.3444e-06	1.6176e-09	4.022e-05	0.20747	0.83564	0.091099	1.334	0.094442	1.3139
4	89238028	90231564	1676	50	9.8429e-05	2.2699e-09	4.7644e-05	2.0659	0.038834	0.010091	2.3229	0.0019666	2.8835
4	90231564	91560677	1877	50	7.7827e-05	2.4929e-09	4.9929e-05	1.5588	0.11905	9.2773e-07	4.7686	0.21174	0.80038
4	91560677	94233299	3510	50	7.252e-05	2.3395e-09	4.8368e-05	1.4993	0.13379	3.2578e-05	3.9933	0.10304	1.2644
4	94233299	96182188	3050	50	7.4659e-05	1.9434e-09	4.4084e-05	1.6936	0.090346	0.0018528	2.9022	0.16601	0.97004
4	96182188	97540703	2694	50	-1.4732e-05	2.5507e-09	5.0505e-05	-0.2917	0.77052	0.00022979	3.5033	0.0035511	2.692
4	97540703	99424067	3040	50	2.9954e-06	2.2197e-09	4.7114e-05	0.063578	0.94931	0.00014933	3.6165	0.10437	1.2571
4	99424067	100678360	2228	50	-1.5837e-05	1.9616e-09	4.429e-05	-0.35758	0.72066	0.00073853	3.1792	0.24418	0.69291
4	100678360	103221356	4429	50	8.0905e-06	2.2875e-09	4.7827e-05	0.16916	0.86567	7.9979e-05	3.7751	0.090676	1.3366
4	103221356	105305294	2719	50	-2.6544e-05	2.7774e-09	5.2701e-05	-0.50368	0.61448	3.2232e-07	4.9773	0.044075	1.7052
4	105305294	107501305	2982	50	-0.00011639	2.4226e-09	4.922e-05	-2.3647	0.018045	0.012855	2.2306	0.00024401	3.4872
4	107501305	108815348	1766	50	-2.1915e-05	1.9306e-09	4.3938e-05	-0.49876	0.61795	0.001265	3.0197	0.22306	0.76191
4	108815348	111256567	3844	50	6.6277e-05	2.4226e-09	4.922e-05	1.3466	0.17812	4.2841e-05	3.9279	0.044775	1.6978
4	111256567	113870102	3601	50	-3.8114e-05	2.6754e-09	5.1724e-05	-0.73687	0.4612	3.5564e-07	4.9583	0.09518	1.3095
4	113870102	115666246	3125	50	1.3455e-07	2.1563e-09	4.6436e-05	0.0028976	0.99769	0.00033149	3.4044	0.10372	1.2606
4	115666246	117276929	2720	50	3.7789e-05	1.8154e-09	4.2608e-05	0.88689	0.37514	0.014165	2.1927	0.10522	1.2523
4	117276929	118479918	2356	50	-2.9026e-06	2.0522e-09	4.5301e-05	-0.064075	0.94891	0.0010799	3.0673	0.10762	1.2393
4	118479918	119933512	2593	50	-2.8544e-06	1.7228e-09	4.1507e-05	-0.068768	0.94517	0.0075234	2.4313	0.28919	0.55574
4	119933512	120392684	927	32	-4.1326e-06	9.5654e-10	3.0928e-05	-0.13362	0.8937	0.027223	1.9233	0.21454	0.79075
4	120392684	122657987	4523	50	-6.1629e-05	2.0218e-09	4.4965e-05	-1.3706	0.17049	0.0050285	2.5739	0.045503	1.6901
4	122657987	124286481	2254	50	7.0138e-05	2.5438e-09	5.0436e-05	1.3906	0.16433	4.7512e-06	4.4282	0.063644	1.5249
4	124286481	125210862	1606	50	2.4623e-05	1.7432e-09	4.1752e-05	0.58974	0.55536	0.012544	2.2401	0.18241	0.90623
4	125210862	126480886	2368	50	-9.6516e-05	1.7243e-09	4.1525e-05	-2.3243	0.02011	0.011695	2.267	0.22251	0.76375
4	126480886	127275477	1630	50	-1.7868e-05	1.4349e-09	3.788e-05	-0.47168	0.63715	0.049045	1.6542	0.44943	0.12709
4	127275477	127830293	1089	50	-9.0618e-05	1.426e-09	3.7763e-05	-2.3997	0.016411	0.016779	2.1253	0.062854	1.5312
4	127830293	128996665	954	39	-3.7357e-05	1.5121e-09	3.8886e-05	-0.96068	0.33671	0.00092474	3.1134	0.11041	1.2243
4	128996665	130591885	2308	50	1.9524e-05	1.9829e-09	4.453e-05	0.43844	0.66107	0.0010448	3.0772	0.17788	0.92349
4	130591885	131283821	1113	49	-1.1479e-05	1.8548e-09	4.3068e-05	-0.26653	0.78983	1.1028e-05	4.243	0.27793	0.58901
4	131283821	132954033	2801	50	3.5059e-05	2.1373e-09	4.6231e-05	0.75836	0.44824	0.00037885	3.3678	0.11004	1.2263
4	132954033	134628434	3213	50	2.2254e-05	2.1989e-09	4.6893e-05	0.47458	0.63509	0.00011551	3.6824	0.14027	1.0791
4	134628434	136566407	3251	50	3.3422e-06	2.0053e-09	4.478e-05	0.074635	0.94051	0.0017166	2.926	0.1129	1.2113
4	136566407	138541971	4109	50	6.9922e-05	1.7541e-09	4.1881e-05	1.6695	0.095016	0.00095055	3.1053	0.5	0
4	138541971	139556511	1942	50	-3.5345e-05	2.1935e-09	4.6835e-05	-0.75468	0.45044	0.00016049	3.5977	0.12117	1.1692
4	139556511	141084631	2300	50	0.00011217	2.4334e-09	4.933e-05	2.2739	0.022969	9.2568e-05	3.7385	0.023922	1.9788
4	141084631	143443265	3635	50	1.1982e-05	2.4106e-09	4.9098e-05	0.24403	0.8072	5.0596e-05	3.8877	0.044472	1.701
4	143443265	146178187	3357	50	6.6835e-05	3.0233e-09	5.4984e-05	1.2155	0.22416	3.5776e-07	4.9571	0.0037479	2.674
4	146178187	148521873	3212	50	3.1139e-05	1.9762e-09	4.4454e-05	0.70048	0.48363	0.0036679	2.6812	0.083923	1.3792
4	148521873	150683580	2722	50	-3.8522e-05	2.3145e-09	4.811e-05	-0.80071	0.4233	0.00025212	3.4785	0.034112	1.8235
4	150683580	152782184	2435	50	7.3082e-05	2.4191e-09	4.9185e-05	1.4859	0.13731	0.00012106	3.6705	0.022458	2.0054
4	152782184	154477641	2369	50	5.0178e-05	2.4205e-09	4.9199e-05	1.0199	0.30777	3.3946e-05	3.9836	0.052933	1.6171
4	154477641	155056126	1168	50	4.8738e-08	1.8666e-09	4.3204e-05	0.0011281	0.9991	0.0046992	2.5972	0.056496	1.5849
4	155056126	157485097	4527	50	-1.856e-06	1.9799e-09	4.4496e-05	-0.041711	0.96673	0.0022509	2.8407	0.11397	1.2057
4	157485097	158743718	2021	50	2.1672e-05	2.1419e-09	4.6281e-05	0.46828	0.63958	0.00033936	3.398	0.11364	1.2074
4	158743718	161058864	3228	50	3.5945e-05	2.4002e-09	4.8992e-05	0.73369	0.46314	5.1019e-06	4.4128	0.17627	0.92967
4	161058864	161826435	1746	50	3.8501e-05	2.0573e-09	4.5358e-05	0.84882	0.39598	9.134e-05	3.7418	0.36483	0.34557
4	161826435	163243679	3686	50	7.9367e-06	1.957e-09	4.4238e-05	0.17941	0.85762	0.00054943	3.2639	0.28906	0.55613
4	163243679	164478234	2001	50	-2.3388e-05	2.1682e-09	4.6564e-05	-0.50228	0.61547	3.0619e-05	4.008	0.31793	0.4735
4	164478234	165823448	2771	50	2.4873e-05	1.8342e-09	4.2828e-05	0.58076	0.5614	0.0022389	2.8424	0.29135	0.54945
4	165823448	167018858	2260	50	1.9471e-05	1.7071e-09	4.1317e-05	0.47125	0.63746	0.020667	2.0402	0.17086	0.95077
4	167018858	167852917	1544	50	7.5334e-05	1.9681e-09	4.4363e-05	1.6981	0.089482	2.9598e-05	4.016	0.11646	1.1929
4	167852917	169676825	3222	50	4.3385e-05	1.977e-09	4.4463e-05	0.97576	0.32918	0.0031569	2.731	0.0927	1.3243
4	169676825	170776510	1559	50	8.2865e-05	2.3855e-09	4.8841e-05	1.6966	0.08977	5.2292e-05	3.8797	0.053856	1.6086
4	170776510	172558635	2924	50	-2.705e-05	1.9493e-09	4.4151e-05	-0.61267	0.54009	0.00022907	3.5041	0.43045	0.17524
4	172558635	174264132	2131	50	4.1849e-05	2.3809e-09	4.8794e-05	0.85766	0.39108	1.0003e-05	4.2648	0.14417	1.0618
4	174264132	176570716	3744	50	8.1494e-06	1.6706e-09	4.0873e-05	0.19938	0.84196	0.0061297	2.5046	0.41608	0.21192
4	176570716	178991910	4714	50	7.2408e-05	1.9458e-09	4.4111e-05	1.6415	0.10069	0.0010469	3.0766	0.22464	0.75663
4	178991910	180122043	2196	50	-1.1836e-05	1.8123e-09	4.2572e-05	-0.27803	0.78099	0.0014835	2.9711	0.39296	0.2716
4	180122043	182066807	4764	50	-4.4383e-05	2.4338e-09	4.9333e-05	-0.89965	0.3683	1.4949e-06	4.6715	0.24706	0.68377
4	182066807	183371275	3152	50	2.9982e-05	1.6652e-09	4.0807e-05	0.73472	0.46251	0.040634	1.7434	0.13685	1.0946
4	183371275	184929455	3461	50	1.2074e-05	1.6565e-09	4.0701e-05	0.29665	0.76673	0.021291	2.0278	0.23055	0.73703
4	184929455	186909090	4568	50	-6.6691e-05	1.669e-09	4.0853e-05	-1.6325	0.10258	0.0047004	2.5971	0.46803	0.080225
4	186909090	188472981	3183	50	-8.4783e-05	1.89e-09	4.3475e-05	-1.9502	0.051157	0.007173	2.4485	0.099875	1.2823
4	188472981	189693511	3376	50	1.3113e-05	1.9502e-09	4.4161e-05	0.29693	0.76652	0.0017567	2.9188	0.16365	0.97958
4	189693511	191043594	2768	50	5.568e-05	1.9096e-09	4.3699e-05	1.2742	0.2026	0.0030271	2.7448	0.15489	1.0157
5	11940	982252	1526	50	2.9213e-05	2.1378e-09	4.6236e-05	0.63182	0.5275	0.00015665	3.604	0.18008	0.91506
5	982252	2132442	2750	50	1.3345e-05	1.6798e-09	4.0985e-05	0.32559	0.74473	0.014759	2.1765	0.25208	0.66797
5	2132442	3361941	3567	50	-2.8096e-05	1.642e-09	4.0522e-05	-0.69336	0.48809	0.012062	2.2552	0.34663	0.39444
5	3361941	4632110	2601	50	6.3504e-05	2.387e-09	4.8857e-05	1.2998	0.19367	0.00029154	3.4394	0.015615	2.1541
5	4632110	5973233	2923	50	-1.6537e-05	1.8515e-09	4.303e-05	-0.38431	0.70075	0.079165	1.4107	0.014447	2.1849
5	5973233	7143218	2591	50	-2.8254e-05	2.0689e-09	4.5485e-05	-0.62119	0.53448	0.00036473	3.3783	0.18077	0.91244
5	7143218	8446336	2637	50	-5.6819e-06	1.9245e-09	4.3869e-05	-0.12952	0.89695	0.00022586	3.5079	0.48134	0.046797
5	8446336	9718832	2641	50	-1.6896e-05	1.9186e-09	4.3802e-05	-0.38573	0.69969	0.026919	1.9281	0.025325	1.9544
5	9718832	11173271	2938	50	5.6098e-05	2.2379e-09	4.7307e-05	1.1858	0.23569	0.00020674	3.5313	0.07432	1.4444
5	11173271	13464832	3246	50	6.9687e-07	2.1024e-09	4.5851e-05	0.015198	0.98787	0.00053716	3.2703	0.11497	1.2005
5	13464832	14757804	2317	50	-2.3556e-06	2.2011e-09	4.6916e-05	-0.050208	0.95996	0.00033702	3.3999	0.072661	1.4563
5	14757804	16963613	2971	50	3.2444e-05	2.1477e-09	4.6344e-05	0.70007	0.48388	0.0019647	2.8838	0.032072	1.8512
5	16963613	18051592	1538	50	-3.0827e-05	1.9712e-09	4.4398e-05	-0.69432	0.48748	0.00063029	3.2248	0.24966	0.67557
5	18051592	19917716	3591	50	3.5494e-05	2.2847e-09	4.7799e-05	0.74257	0.45774	2.9873e-05	4.0138	0.15927	0.99746
5	19917716	22152073	2851	50	5.7146e-05	2.6201e-09	5.1187e-05	1.1164	0.26425	4.3496e-06	4.4472	0.035153	1.8099
5	22152073	23494324	2194	50	6.4469e-05	1.5626e-09	3.9529e-05	1.6309	0.10291	0.018264	2.091	0.41428	0.21656
5	23494324	26184851	5178	50	6.2467e-05	2.4693e-09	4.9692e-05	1.2571	0.20873	6.0926e-06	4.3742	0.098961	1.2875
5	26184851	26857604	1272	50	-5.1155e-05	1.7589e-09	4.1939e-05	-1.2197	0.22256	0.00026481	3.4653	0.112	1.2159
5	26857604	27984513	1843	50	-3.9771e-06	2.1653e-09	4.6532e-05	-0.085469	0.93189	7.7499e-05	3.7829	0.21489	0.78958
5	27984513	29714820	3308	50	-0.00014738	2.8841e-09	5.3704e-05	-2.7443	0.0060632	5.8295e-07	4.8613	0.011186	2.284
5	29714820	31390249	3214	50	0.00010918	2.7673e-09	5.2605e-05	2.0756	0.037935	4.5374e-08	5.3443	0.13497	1.1032
5	31390249	33500180	3750	50	-4.0809e-05	2.0292e-09	4.5046e-05	-0.90594	0.36497	0.00031084	3.422	0.25052	0.67285
5	33500180	35048970	2659	50	-9.5337e-06	1.9544e-09	4.4208e-05	-0.21565	0.82926	0.0032188	2.7246	0.10839	1.2351
5	35048970	36433954	2149	50	-3.5657e-05	2.2535e-09	4.7471e-05	-0.75113	0.45258	0.00038049	3.3666	0.043375	1.7128
5	36433954	38802410	3440	50	6.4293e-05	1.9495e-09	4.4153e-05	1.4561	0.14535	0.00090342	3.1203	0.23711	0.71564
5	38802410	40287729	2632	50	8.5037e-05	2.3795e-09	4.878e-05	1.7433	0.081289	2.073e-05	4.0992	0.098515	1.2901
5	40287729	41888710	2916	50	-5.2456e-05	1.7679e-09	4.2046e-05	-1.2476	0.21219	0.008623	2.3814	0.20134	0.83686
5	41888710	43983499	2509	50	6.7266e-05	2.4786e-09	4.9786e-05	1.3511	0.17666	4.6576e-06	4.4325	0.10678	1.2438
5	43983499	50163398	3964	50	3.2473e-05	2.1505e-09	4.6373e-05	0.70025	0.48377	0.0057199	2.529	0.012422	2.2438
5	50163398	52134622	3040	50	-2.1164e-05	2.8839e-09	5.3702e-05	-0.3941	0.69351	7.0304e-07	4.8241	0.0098322	2.3327
5	52134622	53703044	3109	50	-3.8989e-05	2.0964e-09	4.5787e-05	-0.85152	0.39448	0.00024184	3.4896	0.18782	0.88598
5	53703044	55417349	3033	50	-9.9611e-06	1.9608e-09	4.4281e-05	-0.22495	0.82202	0.00024647	3.4846	0.39729	0.26038
5	55417349	56621102	2119	50	5.097e-06	2.5603e-09	5.06e-05	0.10073	0.91976	2.3298e-07	5.0398	0.25103	0.67125
5	56621102	57340073	1208	50	3.0434e-05	1.9434e-09	4.4083e-05	0.69037	0.48996	0.00019728	3.5437	0.062419	1.5348
5	57340073	58524622	2603	50	5.8524e-05	2.261e-09	4.755e-05	1.2308	0.2184	5.5875e-05	3.8636	0.135	1.1031
5	58524622	60935907	2985	50	2.691e-05	2.1075e-09	4.5908e-05	0.58618	0.55776	0.00083261	3.1442	0.083759	1.3802
5	60935907	61672995	994	50	9.0158e-05	1.8538e-09	4.3056e-05	2.0939	0.036265	0.00062868	3.2255	0.025935	1.9442
5	61672995	63218987	2601	50	0.00012666	2.6938e-09	5.1902e-05	2.4404	0.014671	3.9494e-05	3.9475	0.0033595	2.7105
5	63218987	63968304	876	41	-3.4486e-05	1.5766e-09	3.9706e-05	-0.86853	0.3851	4.8201e-06	4.4251	0.34283	0.40476
5	63968304	65911286	2866	50	3.0853e-05	2.5887e-09	5.0879e-05	0.6064	0.54425	7.7539e-06	4.3213	0.031999	1.8522
5	65911286	67850860	3066	50	-0.00010059	2.1452e-09	4.6316e-05	-2.1717	0.029877	0.00028127	3.4491	0.12399	1.1553
5	67850860	71240456	2284	50	-1.8795e-05	1.9286e-09	4.3916e-05	-0.42799	0.66866	0.00232	2.831	0.16021	0.99361
5	71240456	73759326	4159	50	-2.8192e-05	2.0144e-09	4.4883e-05	-0.62814	0.52991	0.0018798	2.8977	0.099375	1.2851
5	73759326	75798866	3321	50	-5.9572e-05	2.0876e-09	4.569e-05	-1.3038	0.1923	0.0015675	2.9542	0.063564	1.5255
5	75798866	77623332	3039	50	8.3192e-05	2.479e-09	4.979e-05	1.6709	0.09475	4.745e-06	4.4285	0.10536	1.2516
5	77623332	79393144	2747	50	8.1563e-05	1.8767e-09	4.3321e-05	1.8828	0.05973	0.0035649	2.6907	0.1746	0.93613
5	79393144	80481471	2240	50	-2.6019e-05	2.0085e-09	4.4816e-05	-0.58058	0.56152	0.00089069	3.1244	0.1644	0.97652
5	80481471	82025648	2013	50	-3.8629e-05	1.5825e-09	3.9781e-05	-0.97105	0.33152	0.020545	2.0426	0.35461	0.3729
5	82025648	83972689	2471	50	-5.0856e-05	2.5779e-09	5.0773e-05	-1.0016	0.31652	4.9194e-06	4.4207	0.046914	1.6755
5	83972689	85767290	4148	50	2.9255e-05	2.3505e-09	4.8482e-05	0.60342	0.54623	4.1115e-06	4.4593	0.26342	0.63283
5	85767290	87389991	1472	50	2.5368e-06	2.2147e-09	4.7061e-05	0.053904	0.95701	0.0011988	3.036	0.025891	1.9449
5	87389991	88891530	1242	50	0.00010749	2.7866e-09	5.2788e-05	2.0362	0.041726	2.2261e-07	5.0485	0.011177	2.2843
5	88891530	90422654	1644	50	-3.4678e-06	2.2925e-09	4.788e-05	-0.072427	0.94226	1.9117e-05	4.1179	0.18877	0.88242
5	90422654	91840542	1683	50	-5.7355e-06	2.4748e-09	4.9748e-05	-0.11529	0.90821	4.4418e-06	4.4427	0.11258	1.2129
5	91840542	93809984	1573	50	3.6522e-05	2.6595e-09	5.157e-05	0.70819	0.47883	2.252e-05	4.08	0.0075654	2.4292
5	93809984	95963519	2819	50	-2.2363e-05	2.7065e-09	5.2024e-05	-0.42985	0.6673	0.0001425	3.6286	0.00094656	3.1065
5	95963519	97315601	2546	50	-6.0451e-05	2.2114e-09	4.7025e-05	-1.2855	0.19862	0.033731	1.8286	0.00089945	3.1216
5	97315601	99260992	3285	50	8.6358e-05	2.2663e-09	4.7605e-05	1.814	0.069673	0.00038516	3.3632	0.038479	1.7686
5	99260992	101578769	3235	50	2.542e-05	2.0565e-09	4.5349e-05	0.56056	0.5751	0.022343	2.0076	0.0080709	2.4057
5	101578769	103320005	2443	50	-5.8855e-06	2.4697e-09	4.9696e-05	-0.11843	0.90573	1.3599e-05	4.1957	0.062163	1.5369
5	103320005	104851483	2390	50	8.7066e-05	2.7323e-09	5.2272e-05	1.6656	0.095787	2.221e-06	4.5895	0.019568	2.0628
5	104851483	105893055	1315	50	2.5843e-05	1.6481e-09	4.0596e-05	0.63658	0.5244	0.013209	2.22	0.12461	1.1522
5	105893055	107264196	2439	50	4.2574e-05	2.8054e-09	5.2966e-05	0.80379	0.42152	2.5588e-07	5.0218	0.039673	1.7545
5	107264196	108633934	2499	50	-4.6444e-05	2.8956e-09	5.3811e-05	-0.8631	0.38808	1.2652e-07	5.1554	0.026375	1.937
5	108633934	110821144	3334	50	0.00012305	2.3189e-09	4.8155e-05	2.5552	0.010612	0.0011532	3.0477	0.0098215	2.3331
5	110821144	111981562	2041	50	-6.2318e-05	2.3244e-09	4.8212e-05	-1.2926	0.19616	1.4682e-05	4.1783	0.17431	0.93727
5	111981562	113396285	2630	50	4.3596e-05	2.1166e-09	4.6006e-05	0.94762	0.34332	0.0026355	2.79	0.033494	1.8317
5	113396285	114830370	2777	50	4.5822e-05	2.9126e-09	5.3969e-05	0.84904	0.39586	2.4684e-05	4.0586	0.00040876	3.3468
5	114830370	115831047	2128	50	-1.7918e-05	1.9387e-09	4.403e-05	-0.40694	0.68405	0.004471	2.6143	0.097114	1.2982
5	115831047	117346213	2863	50	4.0149e-05	1.9652e-09	4.433e-05	0.90568	0.36511	0.0070442	2.455	0.055937	1.5898
5	117346213	118608820	1987	50	6.453e-05	2.7097e-09	5.2054e-05	1.2397	0.2151	9.6659e-05	3.7276	0.0013004	3.0114
5	118608820	119669042	1810	50	-2.2236e-05	1.9285e-09	4.3915e-05	-0.50635	0.61261	0.0047281	2.5951	0.09861	1.2895
5	119669042	120452166	1352	50	0.00017756	2.293e-09	4.7885e-05	3.708	0.00020887	0.00010091	3.7167	0.0032895	2.7174
5	120452166	122556905	3625	50	7.3063e-05	2.5764e-09	5.0758e-05	1.4394	0.15003	7.8624e-05	3.7793	0.0066558	2.4753
5	122556905	123798100	2081	50	-1.617e-05	2.5137e-09	5.0137e-05	-0.32251	0.74706	0.0073707	2.4387	0.00015595	3.6052
5	123798100	125785649	4089	50	6.6504e-05	2.1761e-09	4.6649e-05	1.4256	0.15398	1.9064e-05	4.1185	0.36646	0.34125
5	125785649	127344604	2057	50	3.381e-05	2.2947e-09	4.7903e-05	0.7058	0.48031	3.5126e-06	4.4929	0.37617	0.31556
5	127344604	129519025	3765	50	7.5611e-05	2.5419e-09	5.0417e-05	1.4997	0.13369	1.8066e-06	4.6325	0.11039	1.2244
5	129519025	132139649	2526	50	0.00014454	2.8936e-09	5.3792e-05	2.6869	0.0072109	3.7674e-05	3.9587	0.00034944	3.39
5	132139649	134777401	3561	50	1.3459e-05	2.094e-09	4.576e-05	0.29411	0.76867	0.0036693	2.6811	0.031289	1.8622
5	134777401	136376050	2576	50	0.00011132	2.3051e-09	4.8012e-05	2.3185	0.02042	2.0178e-05	4.1054	0.16929	0.95696
5	136376050	139265072	2747	50	-2.9543e-05	2.7197e-09	5.2151e-05	-0.5665	0.57105	2.13e-08	5.4797	0.25346	0.66364
5	139265072	140645971	1453	50	0.00010206	2.4103e-09	4.9095e-05	2.0787	0.037642	9.8697e-05	3.7223	0.0053675	2.5512
5	140645971	142981248	3427	50	0.00011448	2.4856e-09	4.9856e-05	2.2962	0.021665	0.0001627	3.5942	0.0093789	2.3503
5	142981248	144943354	2974	50	5.3551e-05	2.2896e-09	4.785e-05	1.1191	0.26308	0.00048653	3.2982	0.026277	1.9386
5	144943354	147181998	3298	50	1.0278e-05	1.8787e-09	4.3344e-05	0.23712	0.81256	0.02353	1.9858	0.041202	1.7369
5	147181998	148662624	2324	50	0.00011793	2.907e-09	5.3917e-05	2.1872	0.028727	7.6943e-05	3.7847	0.00015017	3.615
5	148662624	150561298	3118	50	2.6005e-06	2.1489e-09	4.6357e-05	0.056098	0.95526	0.00011662	3.68	0.19477	0.86046
5	150561298	152867774	4196	50	6.3787e-06	2.8732e-09	5.3602e-05	0.119	0.90528	1.9193e-07	5.0768	0.025801	1.9464
5	152867774	153773088	1844	50	9.5692e-05	2.7004e-09	5.1965e-05	1.8415	0.065554	2.8977e-06	4.5337	0.015331	2.1614
5	153773088	155373505	2697	50	-2.8487e-05	1.9775e-09	4.4469e-05	-0.6406	0.52178	0.0086167	2.3817	0.042686	1.7203
5	155373505	156628700	1781	50	-4.2366e-06	2.3403e-09	4.8377e-05	-0.087574	0.93022	0.001948	2.8865	0.0048948	2.5832
5	156628700	158825698	3925	50	4.3796e-05	2.8771e-09	5.3639e-05	0.8165	0.41422	0.00019033	3.5531	8.8696e-05	3.7492
5	158825698	159973944	1969	50	7.9689e-06	2.0648e-09	4.5441e-05	0.17537	0.86079	0.0023986	2.8203	0.056188	1.5876
5	159973944	161482133	2480	50	2.312e-05	2.7706e-09	5.2636e-05	0.43923	0.66049	3.0148e-05	4.0116	0.0018028	2.9108
5	161482133	162743908	1987	50	-1.6981e-05	2.3593e-09	4.8573e-05	-0.34959	0.72664	0.00043508	3.3295	0.014859	2.1738
5	162743908	163771582	1954	50	6.22e-05	2.5114e-09	5.0114e-05	1.2412	0.21454	8.1654e-05	3.7699	0.012468	2.2424
5	163771582	165642395	2881	50	7.3876e-06	1.9286e-09	4.3916e-05	0.16822	0.86641	0.0011456	3.0496	0.23771	0.71369
5	165642395	166847740	1875	50	-4.6697e-05	2.4869e-09	4.9869e-05	-0.93639	0.34907	2.239e-05	4.0813	0.039248	1.7595
5	166847740	168525318	2698	50	0.00019194	3.3684e-09	5.8038e-05	3.3071	0.00094256	9.0039e-09	5.6301	0.0012584	3.0213
5	168525318	169505664	1756	50	-1.572e-05	2.0813e-09	4.5621e-05	-0.34457	0.73042	0.0010081	3.0878	0.090379	1.3384
5	169505664	171074292	2716	50	-3.8938e-06	2.3498e-09	4.8475e-05	-0.080327	0.93598	0.00032411	3.4106	0.020506	2.0434
5	171074292	172678327	2769	50	-9.2998e-06	2.3905e-09	4.8893e-05	-0.19021	0.84915	0.00038633	3.3624	0.012051	2.2555
5	172678327	173642871	2067	50	2.756e-05	2.3201e-09	4.8168e-05	0.57217	0.5672	0.00011798	3.677	0.054776	1.6002
5	173642871	175450595	3373	50	2.2019e-07	1.7429e-09	4.1748e-05	0.0052743	0.99579	0.0055818	2.5375	0.30308	0.51557
5	175450595	177251507	1653	50	9.4966e-05	2.0853e-09	4.5665e-05	2.0796	0.037558	0.0019946	2.879	0.054389	1.6037
5	177251507	178413464	2580	50	1.2738e-05	2.2896e-09	4.7849e-05	0.2662	0.79008	2.2828e-05	4.0768	0.17646	0.92895
5	178413464	179401244	1741	50	4.27e-05	2.435e-09	4.9346e-05	0.86533	0.38686	3.4918e-05	3.9768	0.046007	1.6849
5	179401244	180559933	2382	50	1.3082e-06	2.5379e-09	5.0377e-05	0.025967	0.97928	3.9741e-07	4.9366	0.23061	0.73683
5	180559933	180885156	251	21	1.8268e-05	1.0187e-09	3.1917e-05	0.57234	0.56709	0.0010232	3.0834	0.06525	1.5121
6	73924	1452362	2615	50	-2.6544e-05	1.6486e-09	4.0603e-05	-0.65375	0.51327	0.013178	2.2209	0.31976	0.46837
6	1452362	2458936	1699	50	-6.5441e-05	1.9689e-09	4.4372e-05	-1.4748	0.14025	0.0053784	2.5505	0.067009	1.4984
6	2458936	3573593	2518	50	1.1524e-05	1.9884e-09	4.4591e-05	0.25843	0.79608	0.010058	2.3242	0.033972	1.8254
6	3573593	4617817	2386	50	-0.00010453	2.007e-09	4.48e-05	-2.3333	0.019634	0.0018905	2.8959	0.10466	1.2555
6	4617817	5791472	2367	50	-9.7206e-06	1.9468e-09	4.4123e-05	-0.22031	0.82563	0.0031057	2.7364	0.11728	1.1887
6	5791472	6785207	2264	50	6.1145e-05	2.2176e-09	4.7092e-05	1.2984	0.19414	0.00030182	3.43	0.068427	1.4876
6	6785207	7808936	2237	50	2.4075e-07	2.5749e-09	5.0743e-05	0.0047444	0.99621	2.0385e-05	4.1031	0.01879	2.0794
6	7808936	9020026	2552	50	2.5891e-05	2.2796e-09	4.7745e-05	0.54228	0.58763	0.00014099	3.6313	0.068009	1.4908
6	9020026	10540317	2933	50	2.9334e-05	2.1938e-09	4.6838e-05	0.62629	0.53112	7.7052e-05	3.7844	0.17982	0.91605
6	10540317	11790816	2177	50	2.1326e-07	2.4228e-09	4.9222e-05	0.0043327	0.99654	7.2668e-07	4.8175	0.34648	0.39485
6	11790816	13209388	2365	50	1.7335e-05	2.1868e-09	4.6764e-05	0.37069	0.71087	0.00033169	3.4043	0.082135	1.3909
6	13209388	14802924	2659	50	0.00013107	2.6669e-09	5.1642e-05	2.538	0.011149	1.5281e-07	5.12	0.15342	1.0219
6	14802924	17386405	4269	50	4.1204e-07	2.789e-09	5.2811e-05	0.007802	0.99377	3.9977e-07	4.9355	0.034979	1.8122
6	17386405	19207487	3433	50	9.8178e-05	1.9041e-09	4.3636e-05	2.2499	0.024452	0.0061072	2.5059	0.10095	1.2762
6	19207487	21684065	4480	50	0.00013043	2.2019e-09	4.6925e-05	2.7796	0.0054421	0.00082471	3.147	0.038704	1.7659
6	21684065	22748307	2255	50	-2.9922e-06	2.365e-09	4.8631e-05	-0.061527	0.95094	9.5409e-06	4.2754	0.16445	0.97633
6	22748307	23936619	2484	50	-1.4128e-06	2.3784e-09	4.8769e-05	-0.02897	0.97689	1.3827e-05	4.192	0.12402	1.1551
6	23936619	24852275	1777	50	4.131e-05	2.5456e-09	5.0454e-05	0.81877	0.41292	1.7387e-05	4.1397	0.026725	1.9313
6	24852275	25684587	1951	50	-2.0891e-05	2.4802e-09	4.9802e-05	-0.41948	0.67487	0.00074999	3.1747	0.0026382	2.7897
6	25684587	26791233	1972	50	-2.1893e-06	2.9068e-09	5.3915e-05	-0.040607	0.96761	4.4436e-05	3.9191	6.4385e-06	4.3622
6	26791233	28017819	1515	43	-3.7872e-05	2.6406e-09	5.1386e-05	-0.737	0.46112	4.7624e-09	5.739	0.0059794	2.5134
6	28017819	28917608	1492	39	2.2966e-06	2.3624e-09	4.8605e-05	0.047249	0.96231	1.2424e-08	5.5743	0.00020399	3.5349
6	28917608	29737971	1848	50	-4.8036e-05	2.6637e-09	5.1611e-05	-0.93073	0.35199	2.272e-07	5.0446	0.00080994	3.1523
6	29737971	30798168	3820	50	-9.4149e-05	3.0412e-09	5.5147e-05	-1.7072	0.087779	1.9492e-06	4.6167	0.0003264	3.4087
6	30798168	31571218	4908	50	3.1361e-05	4.3145e-09	6.5685e-05	0.47745	0.63304	5.8163e-14	7.4209	0.0001088	3.6977
6	31571218	32682664	3796	50	0.00017498	6.5873e-09	8.1162e-05	2.156	0.031086	6.1302e-31	11.506	4.2275e-05	3.9311
6	32682664	33236497	2902	50	8.0086e-06	4.924e-09	7.0171e-05	0.11413	0.90914	8.8425e-21	9.2755	0.0035856	2.6888
6	33236497	35455756	3528	50	-9.9581e-05	3.1542e-09	5.6162e-05	-1.7731	0.07621	2.7951e-08	5.4314	0.00583	2.5223
6	35455756	37572596	3390	50	4.9354e-05	1.952e-09	4.4182e-05	1.1171	0.26396	0.0014476	2.9787	0.18095	0.91177
6	37572596	39295677	3433	50	-0.00011434	2.5713e-09	5.0708e-05	-2.2549	0.024138	5.0149e-05	3.8899	0.0099958	2.3265
6	39295677	40345115	1584	50	1.3893e-05	2.5327e-09	5.0326e-05	0.27605	0.78251	2.1014e-05	4.096	0.027226	1.9232
6	40345115	42038721	2963	50	1.4477e-05	2.33e-09	4.827e-05	0.29992	0.76424	0.00010075	3.7171	0.055944	1.5898
6	42038721	43756169	2129	50	2.5359e-06	2.1253e-09	4.6101e-05	0.055009	0.95613	0.0004995	3.2908	0.10154	1.2728
6	43756169	45406563	2672	50	1.5199e-06	1.9484e-09	4.4141e-05	0.034433	0.97253	0.0010949	3.0632	0.21586	0.78626
6	45406563	47311898	2940	50	4.5216e-05	2.5435e-09	5.0433e-05	0.89656	0.36995	4.6213e-06	4.4342	0.064821	1.5155
6	47311898	48391125	1993	50	-2.5264e-05	2.0486e-09	4.5261e-05	-0.55819	0.57672	0.00035656	3.3845	0.19295	0.86709
6	48391125	50386145	3394	50	-2.7511e-06	2.1403e-09	4.6263e-05	-0.059466	0.95258	0.00067416	3.2055	0.074545	1.4428
6	50386145	52210476	2994	50	7.016e-07	1.9101e-09	4.3705e-05	0.016053	0.98719	0.003626	2.685	0.13769	1.0908
6	52210476	53279102	1944	50	8.7787e-05	2.3532e-09	4.851e-05	1.8097	0.070344	0.00087045	3.1312	0.008861	2.3714
6	53279102	55468270	4442	50	5.4625e-05	2.5496e-09	5.0494e-05	1.0818	0.27933	5.8224e-05	3.8535	0.011068	2.288
6	55468270	56105313	1401	42	-0.00012147	1.8944e-09	4.3525e-05	-2.7909	0.0052557	7.7152e-05	3.784	0.0052442	2.5593
6	56105313	57599465	1595	50	-2.3818e-05	2.1714e-09	4.6598e-05	-0.51114	0.60926	5.5991e-05	3.863	0.24105	0.70292
6	57599465	61880512	1783	28	-8.8366e-07	1.0924e-09	3.3052e-05	-0.026736	0.97867	0.0051692	2.5643	0.5	0
6	61880512	63552888	2948	49	-3.8913e-05	2.0043e-09	4.477e-05	-0.86918	0.38475	0.0010814	3.0669	0.030666	1.8711
6	63552888	65765742	3353	50	4.2784e-05	2.646e-09	5.1439e-05	0.83173	0.40556	6.8918e-06	4.3473	0.020467	2.0442
6	65765742	67329215	3624	50	1.1589e-05	2.3727e-09	4.871e-05	0.23791	0.81195	5.3918e-06	4.4008	0.20496	0.82403
6	67329215	68849483	3818	50	7.3877e-06	1.7831e-09	4.2226e-05	0.17495	0.86112	0.0024299	2.8162	0.36632	0.34162
6	68849483	69523448	1618	50	6.6458e-05	1.8976e-09	4.3561e-05	1.5256	0.12711	3.975e-05	3.9459	0.11613	1.1945
6	69523448	71609510	3659	50	8.5641e-05	2.1544e-09	4.6415e-05	1.8451	0.065021	0.0004989	3.2911	0.08137	1.3959
6	71609510	73450097	3322	50	7.0796e-06	2.5192e-09	5.0191e-05	0.14105	0.88783	4.3951e-05	3.9218	0.018374	2.0886
6	73450097	75462003	3479	50	2.5697e-06	2.5418e-09	5.0416e-05	0.050969	0.95935	2.5968e-05	4.0467	0.021627	2.0213
6	75462003	77414881	2459	50	9.3029e-05	2.4624e-09	4.9623e-05	1.8747	0.060833	3.0207e-05	4.0112	0.039922	1.7516
6	77414881	78957728	3044	50	3.0124e-05	2.2444e-09	4.7375e-05	0.63587	0.52486	0.007964	2.4106	0.0032536	2.7211
6	78957728	80691170	3108	50	5.4373e-06	2.6598e-09	5.1573e-05	0.10543	0.91604	2.1325e-05	4.0926	0.0078649	2.4151
6	80691170	81929222	2777	50	-5.243e-05	1.8704e-09	4.3248e-05	-1.2123	0.22539	0.001054	3.0746	0.11353	1.208
6	81929222	83127149	1747	50	4.2318e-05	2.0461e-09	4.5234e-05	0.93553	0.34952	0.0012396	3.0259	0.10306	1.2643
6	83127149	85209989	2493	50	-5.6334e-05	2.1851e-09	4.6745e-05	-1.2051	0.22816	4.6171e-05	3.9099	0.24264	0.69782
6	85209989	87069500	3432	50	1.9669e-06	2.2692e-09	4.7636e-05	0.04129	0.96706	0.0001069	3.7021	0.087663	1.3553
6	87069500	88822140	2932	50	5.2712e-05	1.9777e-09	4.4471e-05	1.1853	0.23589	0.0015626	2.9551	0.14568	1.0551
6	88822140	89973052	1959	50	6.0951e-05	1.9453e-09	4.4105e-05	1.382	0.16699	0.00048308	3.3002	0.3262	0.45044
6	89973052	91843196	2980	50	-3.1539e-05	2.1631e-09	4.6509e-05	-0.67814	0.49768	0.0050944	2.5694	0.012221	2.2501
6	91843196	93428644	2540	50	5.0523e-05	2.7441e-09	5.2385e-05	0.96447	0.33481	2.8696e-07	4.9998	0.062237	1.5363
6	93428644	94118142	1565	50	5.5366e-05	2.7129e-09	5.2085e-05	1.063	0.28779	4.563e-08	5.3433	0.093203	1.3213
6	94118142	94441175	441	18	1.675e-05	1.4502e-09	3.8082e-05	0.43983	0.66006	2.2008e-08	5.4739	0.070939	1.4688
6	94441175	97093511	4067	50	1.0733e-05	2.2977e-09	4.7934e-05	0.22391	0.82283	4.314e-05	3.9262	0.1197	1.1765
6	97093511	97842284	1175	50	7.5316e-05	1.9063e-09	4.3661e-05	1.725	0.084527	1.9233e-06	4.6195	0.16957	0.95588
6	97842284	100630146	3980	50	6.384e-06	2.4173e-09	4.9166e-05	0.12985	0.89669	4.27e-06	4.4512	0.1715	0.94827
6	100630146	102636772	2690	50	-3.0011e-05	2.2749e-09	4.7695e-05	-0.62922	0.52921	3.5151e-05	3.9753	0.15663	1.0084
6	102636772	103983395	2419	50	-9.7584e-05	1.7634e-09	4.1993e-05	-2.3238	0.020134	0.010147	2.3209	0.18705	0.88884
6	103983395	106056733	3599	50	-4.0253e-07	1.847e-09	4.2977e-05	-0.0093662	0.99253	0.0015472	2.9582	0.32438	0.45549
6	106056733	107450306	2725	50	-3.5077e-05	2.5571e-09	5.0568e-05	-0.69365	0.4879	6.26e-06	4.3683	0.04824	1.6622
6	107450306	108464380	1362	50	0.00011731	2.4493e-09	4.9491e-05	2.3703	0.017776	7.7692e-06	4.3209	0.10066	1.2778
6	108464380	110304247	2432	50	2.8122e-05	2.3952e-09	4.8941e-05	0.57461	0.56555	6.9097e-05	3.8114	0.041293	1.7359
6	110304247	112345014	2956	50	-0.00014789	2.3188e-09	4.8154e-05	-3.0712	0.0021317	0.0001581	3.6017	0.045537	1.6898
6	112345014	114220833	2761	50	2.9659e-06	3.0267e-09	5.5016e-05	0.053911	0.95701	2.6646e-08	5.44	0.021327	2.0271
6	114220833	116131396	3129	50	1.7296e-05	1.9244e-09	4.3867e-05	0.39427	0.69338	0.0020622	2.8685	0.17677	0.92774
6	116131396	117672972	2231	50	8.6719e-05	2.2587e-09	4.7526e-05	1.8247	0.06805	0.00023621	3.4959	0.057575	1.5755
6	117672972	118963115	1928	50	-1.6351e-05	2.5823e-09	5.0817e-05	-0.32177	0.74763	1.5186e-05	4.1707	0.018952	2.0759
6	118963115	119963278	1633	50	4.0179e-05	1.8076e-09	4.2516e-05	0.94503	0.34464	0.017596	2.1061	0.067236	1.4967
6	119963278	120512128	1051	39	3.9997e-05	1.1714e-09	3.4226e-05	1.1686	0.24257	0.0090856	2.3621	0.11696	1.1903
6	120512128	121905676	2439	50	1.834e-05	2.4987e-09	4.9987e-05	0.36689	0.7137	1.3594e-05	4.1958	0.047508	1.6695
6	121905676	123856181	3504	50	9.7616e-05	2.2212e-09	4.7129e-05	2.0712	0.038337	0.00014501	3.6241	0.10503	1.2534
6	123856181	125424383	2327	50	-1.5689e-05	2.4712e-09	4.9711e-05	-0.3156	0.7523	0.0022321	2.8434	0.00099822	3.0908
6	125424383	127540461	1980	50	-1.569e-05	2.3126e-09	4.809e-05	-0.32626	0.74423	6.8334e-05	3.8141	0.082051	1.3914
6	127540461	129861031	3028	50	7.9518e-05	2.2104e-09	4.7015e-05	1.6913	0.090775	4.0444e-05	3.9418	0.22144	0.76735
6	129861031	130935454	2188	50	-4.2754e-05	2.1542e-09	4.6413e-05	-0.92116	0.35696	0.0001356	3.6414	0.17434	0.93716
6	130935454	132765669	2761	50	0.00010938	2.4661e-09	4.9659e-05	2.2027	0.027617	1.5589e-05	4.1647	0.05893	1.5638
6	132765669	134244243	2423	50	2.0411e-05	1.9749e-09	4.444e-05	0.45929	0.64602	0.00047921	3.3025	0.27874	0.58658
6	134244243	136224177	2583	50	0.00012291	2.0332e-09	4.5091e-05	2.7258	0.0064153	0.0025178	2.8048	0.070147	1.4747
6	136224177	137614218	1208	50	-6.2973e-07	1.5084e-09	3.8838e-05	-0.016215	0.98706	0.038866	1.764	0.36192	0.35333
6	137614218	138822629	2180	50	5.075e-06	1.9043e-09	4.3638e-05	0.1163	0.90742	0.070895	1.4692	0.0098365	2.3325
6	138822629	139845436	1807	50	-5.1952e-05	2.0287e-09	4.5041e-05	-1.1534	0.24874	0.00068878	3.1993	0.16617	0.9694
6	139845436	142288479	3043	50	7.5798e-06	2.3565e-09	4.8543e-05	0.15615	0.87592	5.1752e-05	3.8822	0.068721	1.4854
6	142288479	145319810	4174	50	5.4048e-06	2.2148e-09	4.7061e-05	0.11485	0.90857	8.1537e-05	3.7703	0.15181	1.0287
6	145319810	146665424	1752	50	-1.909e-05	2.0121e-09	4.4856e-05	-0.42558	0.67041	0.00035695	3.3842	0.0142	2.1917
6	146665424	148920352	3776	50	9.1949e-05	1.7362e-09	4.1668e-05	2.2067	0.027335	0.011427	2.2759	0.20977	0.80721
6	148920352	150253404	2454	50	7.7753e-05	2.6434e-09	5.1414e-05	1.5123	0.13046	6.5226e-07	4.8391	0.088196	1.3519
6	150253404	151912703	3824	50	-0.00010705	1.9326e-09	4.3962e-05	-2.435	0.014893	0.00075324	3.1734	0.28561	0.56624
6	151912703	153094496	2224	50	-2.0023e-05	2.1e-09	4.5826e-05	-0.43693	0.66217	0.001524	2.9628	0.058579	1.5668
6	153094496	154974120	4007	50	-1.8384e-05	2.3773e-09	4.8758e-05	-0.37705	0.70614	7.1611e-05	3.8025	0.047019	1.6745
6	154974120	156763326	3129	50	-1.4028e-05	1.5622e-09	3.9525e-05	-0.3549	0.72266	0.019197	2.0706	0.40495	0.24056
6	156763326	158218719	2021	50	3.8901e-06	1.7087e-09	4.1336e-05	0.09411	0.92502	0.016829	2.1241	0.19456	0.86121
6	158218719	160580497	4907	50	3.4233e-05	2.6317e-09	5.13e-05	0.66732	0.50457	5.3422e-07	4.8786	0.10695	1.2429
6	160580497	162169564	3236	50	-1.5319e-05	2.4317e-09	4.9312e-05	-0.31064	0.75607	3.0602e-06	4.5222	0.18253	0.90577
6	162169564	162931203	1718	50	5.4286e-05	2.0155e-09	4.4894e-05	1.2092	0.22659	0.0032828	2.7181	0.06665	1.5012
6	162931203	164383521	3187	50	7.3619e-06	2.871e-09	5.3582e-05	0.13739	0.89072	1.8796e-08	5.5018	0.097161	1.2979
6	164383521	165586864	2852	50	0.00014575	3.542e-09	5.9515e-05	2.449	0.014326	4.4198e-11	6.4856	0.0076557	2.4249
6	165586864	167024733	3405	50	-1.1634e-05	1.8908e-09	4.3483e-05	-0.26754	0.78905	0.0017251	2.9245	0.24063	0.70429
6	167024733	168042835	2115	50	-1.0824e-05	1.8648e-09	4.3183e-05	-0.25064	0.80209	0.0013115	3.0088	0.31883	0.47098
6	168042835	169382050	3350	50	-7.9254e-05	2.3982e-09	4.8971e-05	-1.6184	0.10558	3.6945e-05	3.9634	0.060392	1.5515
6	169382050	170330173	2009	50	8.1538e-05	2.3553e-09	4.8531e-05	1.6801	0.092937	1.1944e-05	4.225	0.15707	1.0066
6	170330173	171051270	1328	50	3.2742e-05	2.4876e-09	4.9876e-05	0.65647	0.51152	6.703e-06	4.3534	0.081575	1.3946
7	16161	972752	2293	50	-5.2111e-05	2.415e-09	4.9143e-05	-1.0604	0.28896	0.00010532	3.7059	0.025813	1.9462
7	972752	1353067	935	50	-8.9862e-05	2.2326e-09	4.725e-05	-1.9018	0.057193	0.00014349	3.6268	0.074033	1.4464
7	1353067	2062398	1309	50	2.1057e-05	2.5908e-09	5.09e-05	0.41369	0.6791	1.355e-05	4.1966	0.021554	2.0227
7	2062398	2772227	1304	50	-1.615e-06	2.7009e-09	5.197e-05	-0.031075	0.97521	1.498e-06	4.6711	0.033718	1.8288
7	2772227	4573428	4413	50	6.5609e-05	2.9776e-09	5.4568e-05	1.2024	0.22923	4.3836e-08	5.3506	0.024725	1.9647
7	4573428	5416232	1857	50	-1.3065e-05	1.9169e-09	4.3783e-05	-0.29841	0.76539	0.00046192	3.3128	0.38323	0.29701
7	5416232	5854526	675	50	-3.3209e-06	1.7432e-09	4.1752e-05	-0.079538	0.9366	0.0014474	2.9787	0.36787	0.3375
7	5854526	6573857	1120	50	8.2546e-05	2.1248e-09	4.6096e-05	1.7907	0.073334	0.00051794	3.2806	0.099601	1.2838
7	6573857	7808752	2777	50	4.2027e-05	2.3173e-09	4.8138e-05	0.87305	0.38264	0.00012006	3.6726	0.055421	1.5944
7	7808752	9123423	3024	50	6.5405e-05	2.0035e-09	4.4761e-05	1.4612	0.14395	0.0011115	3.0587	0.14951	1.0385
7	9123423	9987499	2487	50	-4.4206e-05	1.9264e-09	4.3891e-05	-1.0072	0.31385	0.020639	2.0407	0.030589	1.8722
7	9987499	11299198	3112	50	2.328e-05	2.3228e-09	4.8195e-05	0.48304	0.62907	1.7067e-05	4.144	0.16355	0.97998
7	11299198	12635461	3892	50	3.1631e-05	2.0312e-09	4.5068e-05	0.70183	0.48278	0.00013234	3.6476	0.35948	0.35984
7	12635461	13884202	3136	50	7.5864e-05	2.2619e-09	4.7559e-05	1.5951	0.11068	0.0001286	3.655	0.082852	1.3861
7	13884202	15143657	2321	50	4.4352e-06	1.6479e-09	4.0594e-05	0.10926	0.913	0.054423	1.6034	0.12137	1.1681
7	15143657	16902069	3534	50	-4.0187e-05	2.2113e-09	4.7025e-05	-0.85459	0.39278	6.6899e-05	3.8194	0.17221	0.94547
7	16902069	19481547	3951	50	4.1628e-08	1.8516e-09	4.3031e-05	0.00096741	0.99923	0.0026288	2.7908	0.24289	0.69703
7	19481547	20124908	1340	50	3.972e-05	1.7815e-09	4.2208e-05	0.94106	0.34667	0.0016118	2.9456	0.41103	0.2249
7	20124908	22507629	5089	50	0.00011221	2.4249e-09	4.9243e-05	2.2786	0.022689	0.00083355	3.1439	0.0043641	2.6225
7	22507629	23471442	1483	50	6.8666e-06	2.0867e-09	4.568e-05	0.15032	0.88051	8.1474e-05	3.7705	0.32888	0.443
7	23471442	25077259	3311	50	5.4408e-07	1.4566e-09	3.8165e-05	0.014256	0.98863	0.093304	1.3207	0.27021	0.61219
7	25077259	25909555	1815	50	-2.0885e-06	2.3107e-09	4.807e-05	-0.043447	0.96535	0.00025496	3.4755	0.035015	1.8117
7	25909555	28360309	3867	50	5.7618e-05	2.393e-09	4.8918e-05	1.1779	0.23885	7.9222e-05	3.7774	0.038392	1.7697
7	28360309	31137289	4866	50	-2.5669e-05	2.1163e-09	4.6003e-05	-0.55798	0.57686	0.00070948	3.1908	0.086965	1.3597
7	31137289	33555768	4823	50	8.0684e-05	2.6047e-09	5.1036e-05	1.5809	0.1139	1.6887e-06	4.6464	0.070726	1.4704
7	33555768	36213538	4488	50	-1.5991e-05	1.6334e-09	4.0416e-05	-0.39567	0.69235	0.028278	1.9067	0.22023	0.77142
7	36213538	37555184	2475	50	2.9405e-05	2.1076e-09	4.5909e-05	0.64051	0.52184	0.010949	2.2921	0.010139	2.3212
7	37555184	38966703	3092	50	-3.5132e-05	2.0569e-09	4.5353e-05	-0.77464	0.43855	0.0017896	2.913	0.074076	1.4461
7	38966703	39862670	1467	50	-0.00010768	2.4987e-09	4.9987e-05	-2.1541	0.031232	0.00016213	3.5951	0.0079595	2.4108
7	39862670	42001811	2747	50	-2.6094e-05	1.817e-09	4.2626e-05	-0.61217	0.54042	0.059057	1.5627	0.02815	1.9087
7	42001811	43159074	2046	50	-1.9256e-05	2.3829e-09	4.8815e-05	-0.39446	0.69324	2.8912e-05	4.0215	0.079237	1.4102
7	43159074	44763828	2588	50	8.8328e-05	2.382e-09	4.8805e-05	1.8098	0.070326	2.3282e-05	4.0722	0.090537	1.3375
7	44763828	45952922	2055	50	-4.7499e-05	2.5083e-09	5.0083e-05	-0.94841	0.34292	2.9649e-05	4.0156	0.026043	1.9424
7	45952922	46986720	2192	50	-8.6202e-05	2.1156e-09	4.5996e-05	-1.8741	0.060911	0.0025503	2.8006	0.033745	1.8284
7	46986720	49212278	4706	50	5.5124e-05	2.3904e-09	4.8891e-05	1.1275	0.25953	3.01e-05	4.012	0.072927	1.4543
7	49212278	51675322	4615	50	-3.9918e-05	2.3885e-09	4.8872e-05	-0.81679	0.41405	8.5555e-07	4.7849	0.38793	0.28473
7	51675322	53176312	4093	50	6.1069e-05	1.7399e-09	4.1713e-05	1.464	0.14319	0.0017558	2.919	0.5	0
7	53176312	54222976	2464	50	-2.2148e-05	1.9161e-09	4.3773e-05	-0.50597	0.61288	0.0017827	2.9143	0.19521	0.85887
7	54222976	55691584	3014	50	6.1236e-05	2.2431e-09	4.7361e-05	1.293	0.19602	0.00016067	3.5975	0.083622	1.3811
7	55691584	57382638	2866	50	2.4783e-05	2.1302e-09	4.6154e-05	0.53696	0.59129	0.011887	2.2608	0.007418	2.4364
7	57382638	63307359	2497	50	2.0206e-05	1.8975e-09	4.356e-05	0.46387	0.64274	0.013425	2.2137	0.057741	1.574
7	63307359	63641125	560	20	-2.1217e-05	1.0368e-09	3.2199e-05	-0.65894	0.50994	5.7106e-05	3.8582	0.11697	1.1903
7	63641125	65689809	2535	50	-6.6457e-05	2.1707e-09	4.6591e-05	-1.4264	0.15375	0.00037061	3.3739	0.082663	1.3874
7	65689809	68234074	5749	50	-1.1843e-05	1.9493e-09	4.4151e-05	-0.26824	0.78852	0.0071549	2.4494	0.062957	1.5304
7	68234074	69085364	1654	50	-5.6008e-05	2.2732e-09	4.7678e-05	-1.1747	0.24011	5.1199e-05	3.8848	0.12986	1.1271
7	69085364	71874885	4357	50	5.0654e-05	2.4059e-09	4.905e-05	1.0327	0.30174	5.5275e-05	3.8662	0.043685	1.7094
7	71874885	73334602	1227	50	-2.9592e-05	1.8033e-09	4.2465e-05	-0.69685	0.48589	0.0022937	2.8347	0.33959	0.41359
7	73334602	76458564	2741	50	2.3828e-05	2.5768e-09	5.0762e-05	0.46941	0.63878	1.7858e-05	4.1336	0.020272	2.0482
7	76458564	78093859	3023	50	6.8084e-05	2.4876e-09	4.9876e-05	1.3651	0.17223	6.8661e-05	3.8129	0.017892	2.0994
7	78093859	79888069	3233	50	6.5239e-05	2.3548e-09	4.8527e-05	1.3444	0.17882	6.0176e-05	3.8454	0.063407	1.5268
7	79888069	82022686	3180	50	5.5986e-05	2.2312e-09	4.7236e-05	1.1853	0.23592	1.8685e-05	4.1232	0.27605	0.59461
7	82022686	83801203	3357	50	5.1819e-05	2.447e-09	4.9467e-05	1.0475	0.29485	0.0001865	3.5585	0.01237	2.2455
7	83801203	85572182	2547	50	3.8205e-05	2.274e-09	4.7686e-05	0.80118	0.42302	0.0018698	2.8993	0.010079	2.3234
7	85572182	87825004	2892	50	0.00013577	2.48e-09	4.98e-05	2.7263	0.0064048	0.00021626	3.5194	0.00761	2.4271
7	87825004	90661784	5259	50	4.9496e-06	2.1546e-09	4.6417e-05	0.10663	0.91508	0.00038825	3.361	0.095291	1.3089
7	90661784	92493752	1831	50	3.144e-05	2.0521e-09	4.53e-05	0.69404	0.48766	0.00023979	3.4919	0.24783	0.68135
7	92493752	93966601	1649	50	-6.9553e-05	2.0813e-09	4.5622e-05	-1.5246	0.12737	0.00050058	3.2902	0.13929	1.0835
7	93966601	96073508	2880	50	-1.5879e-05	2.3892e-09	4.888e-05	-0.32487	0.74528	2.0569e-06	4.6055	0.28021	0.58223
7	96073508	97099570	1507	50	8.0389e-06	1.6745e-09	4.092e-05	0.19645	0.84426	0.0079312	2.4121	0.36279	0.35102
7	97099570	98715474	2642	50	-5.6984e-05	2.1219e-09	4.6064e-05	-1.237	0.21607	0.00015493	3.6069	0.20045	0.84002
7	98715474	100196651	1273	50	2.8834e-07	2.2536e-09	4.7472e-05	0.0060739	0.99515	7.2748e-05	3.7986	0.021117	2.0312
7	100196651	101199253	1761	50	0.00010066	2.0622e-09	4.5411e-05	2.2166	0.026651	0.0034301	2.7036	0.043677	1.7095
7	101199253	103197510	2558	50	4.2141e-06	2.2859e-09	4.7811e-05	0.08814	0.92977	0.00036606	3.3773	0.033575	1.8307
7	103197510	104159525	2150	50	-3.998e-05	2.3631e-09	4.8612e-05	-0.82242	0.41084	2.3289e-05	4.0722	0.10435	1.2571
7	104159525	105682905	2194	50	4.6202e-05	2.1948e-09	4.6849e-05	0.98619	0.32404	0.001083	3.0665	0.033546	1.8311
7	105682905	107780178	3280	50	-5.4239e-05	1.7704e-09	4.2076e-05	-1.2891	0.19738	0.0089831	2.3663	0.19666	0.85361
7	107780178	109647594	3041	50	8.016e-05	2.7038e-09	5.1998e-05	1.5416	0.12317	4.2498e-07	4.9235	0.067438	1.4951
7	109647594	112618684	3650	50	6.0888e-05	2.5279e-09	5.0278e-05	1.211	0.22589	5.9217e-06	4.3804	0.063604	1.5252
7	112618684	113712387	1340	50	0.00012416	2.0412e-09	4.518e-05	2.7481	0.005995	0.00039691	3.3549	0.01954	2.0633
7	113712387	116780178	3448	50	0.00010878	4.2054e-09	6.4849e-05	1.6774	0.093455	1.2689e-16	8.1935	0.02094	2.0347
7	116780178	118351581	1745	50	3.7144e-06	2.1294e-09	4.6145e-05	0.080495	0.93584	7.6482e-05	3.7862	0.16148	0.98838
7	118351581	121045273	2675	50	5.8772e-05	2.3748e-09	4.8732e-05	1.206	0.22781	0.00016577	3.5893	0.026856	1.9292
7	121045273	121933630	1360	50	0.00010134	2.0369e-09	4.5132e-05	2.2454	0.02474	6.361e-05	3.8318	0.060494	1.5506
7	121933630	124156805	3577	50	-3.7314e-06	2.782e-09	5.2745e-05	-0.070745	0.9436	4.9785e-08	5.3275	0.11623	1.194
7	124156805	124167552	26	3	-3.1556e-05	7.5063e-10	2.7398e-05	-1.1518	0.24942	7.8344e-07	4.8025	0.030467	1.874
7	124167552	126519170	4443	50	2.3156e-05	2.7659e-09	5.2592e-05	0.44029	0.65973	4.244e-06	4.4525	0.0089341	2.3683
7	126519170	126869221	482	25	5.0069e-05	1.3339e-09	3.6523e-05	1.3709	0.17041	8.6357e-05	3.7559	0.012194	2.251
7	126869221	128778386	2924	50	-1.0923e-05	1.8451e-09	4.2955e-05	-0.2543	0.79926	0.0019636	2.8839	0.29267	0.54561
7	128778386	130422414	2397	50	7.4516e-05	1.9668e-09	4.4349e-05	1.6802	0.092914	0.0058636	2.5202	0.063749	1.524
7	130422414	132805848	3912	50	2.5938e-05	1.9211e-09	4.3831e-05	0.59177	0.55401	0.032094	1.8509	0.02067	2.0401
7	132805848	134307596	2134	50	6.3889e-06	1.9436e-09	4.4086e-05	0.14492	0.88478	0.00062411	3.2276	0.28875	0.55704
7	134307596	135591083	2231	50	-5.4939e-06	2.1103e-09	4.5938e-05	-0.11959	0.90481	0.0067261	2.4716	0.015795	2.1495
7	135591083	136876562	2151	50	0.00011469	2.4434e-09	4.9431e-05	2.3203	0.020327	0.00013611	3.6404	0.016354	2.1356
7	136876562	138744679	2855	50	9.2335e-05	2.3174e-09	4.8139e-05	1.9181	0.0551	0.00045103	3.3194	0.021542	2.0229
7	138744679	139933177	1421	50	-3.7189e-05	2.4851e-09	4.985e-05	-0.74601	0.45566	0.0004416	3.3253	0.0040551	2.6474
7	139933177	140235210	719	50	7.6547e-05	2.4472e-09	4.9469e-05	1.5474	0.12178	0.0001501	3.6151	4.488e-05	3.9167
7	140235210	141226557	1157	50	0.00011357	2.0996e-09	4.5822e-05	2.4785	0.013192	0.00055301	3.2621	0.016348	2.1358
7	141226557	142656310	2002	50	-2.2924e-05	2.2718e-09	4.7663e-05	-0.48096	0.63054	0.00017901	3.5692	0.06211	1.5373
7	142656310	144968289	2916	50	-1.6157e-06	2.4226e-09	4.922e-05	-0.032826	0.97381	5.4382e-05	3.8702	0.038228	1.7716
7	144968289	146427960	2536	50	-5.8834e-06	1.9743e-09	4.4433e-05	-0.13241	0.89466	0.0026621	2.7867	0.10629	1.2465
7	146427960	147815318	2937	50	0.0001079	2.0251e-09	4.5001e-05	2.3977	0.016499	0.00019604	3.5454	0.31565	0.47991
7	147815318	149840658	3334	50	-4.9067e-05	2.0755e-09	4.5558e-05	-1.077	0.28147	0.00044728	3.3217	0.1546	1.0169
7	149840658	150711505	1886	50	3.9573e-05	1.7414e-09	4.173e-05	0.9483	0.34297	0.0021359	2.8574	0.46754	0.08146
7	150711505	152249806	2172	50	6.5315e-05	2.0324e-09	4.5082e-05	1.4488	0.1474	0.0011677	3.0439	0.11837	1.1832
7	152249806	153674019	3068	50	9.1856e-06	2.1143e-09	4.5982e-05	0.19977	0.84166	0.0006519	3.2151	0.093238	1.3211
7	153674019	154964730	2516	50	-2.4981e-05	1.6266e-09	4.0331e-05	-0.61941	0.53565	0.005956	2.5147	0.5	0
7	154964730	156065250	2689	50	-4.6146e-05	1.8128e-09	4.2577e-05	-1.0838	0.27845	0.0014894	2.9699	0.39145	0.27554
7	156065250	157634597	3043	50	7.3251e-06	2.1079e-09	4.5912e-05	0.15955	0.87324	0.0029014	2.7587	0.033463	1.8322
7	157634597	159128575	3046	50	-1.0818e-05	2.2027e-09	4.6933e-05	-0.23049	0.81771	0.0002797	3.4506	0.080921	1.3989
8	10422	1044217	2069	50	4.5599e-05	2.109e-09	4.5923e-05	0.99293	0.32074	0.0027731	2.7735	0.034393	1.8198
8	1044217	1163245	406	26	-4.6596e-05	1.8076e-09	4.2516e-05	-1.096	0.27309	0.00036954	3.3747	0.00091275	3.1172
8	1163245	2042942	2371	50	2.0934e-05	2.2882e-09	4.7835e-05	0.43764	0.66165	0.0014171	2.9852	0.011162	2.2848
8	2042942	2573279	1489	50	-3.5426e-05	1.7757e-09	4.2139e-05	-0.8407	0.40052	0.0072226	2.446	0.21728	0.78141
8	2573279	3392926	2998	50	1.6074e-06	2.0524e-09	4.5303e-05	0.035481	0.9717	8.1664e-05	3.7699	0.38995	0.27945
8	3392926	3783017	1905	50	-3.7791e-05	2.3524e-09	4.8501e-05	-0.77919	0.43587	5.7743e-06	4.3859	0.22533	0.75433
8	3783017	4480476	2835	50	3.4016e-05	1.7091e-09	4.1341e-05	0.82281	0.41062	0.020226	2.0491	0.17118	0.94952
8	4480476	5146927	2297	50	4.0368e-05	2.1996e-09	4.69e-05	0.86074	0.38938	1.3022e-05	4.2056	0.37539	0.3176
8	5146927	6142797	3964	50	4.8377e-07	1.849e-09	4.3e-05	0.01125	0.99102	0.0012402	3.0257	0.35453	0.37312
8	6142797	7153079	2473	50	2.189e-05	2.7314e-09	5.2263e-05	0.41884	0.67534	5.6248e-06	4.3916	0.010308	2.315
8	7153079	9154694	2728	50	-7.4071e-05	2.3088e-09	4.805e-05	-1.5415	0.12318	0.00010221	3.7135	0.065928	1.5068
8	9154694	9640787	1162	50	3.9843e-05	2.6144e-09	5.1132e-05	0.77923	0.43584	7.2971e-07	4.8167	0.049221	1.6524
8	9640787	10463197	2028	50	5.2077e-06	2.2597e-09	4.7537e-05	0.10955	0.91277	0.014694	2.1782	0.0014373	2.9808
8	10463197	11278998	1786	50	-4.7235e-05	2.2635e-09	4.7576e-05	-0.99283	0.32079	0.00041058	3.3456	0.037648	1.7787
8	11278998	13491775	4493	50	1.6614e-05	2.7764e-09	5.2692e-05	0.31531	0.75253	9.6867e-06	4.272	0.004284	2.6288
8	13491775	13944992	2035	50	-1.4561e-05	1.7373e-09	4.1681e-05	-0.34935	0.72683	0.012771	2.2331	0.19416	0.86268
8	13944992	15991660	5546	50	3.9762e-05	2.3213e-09	4.818e-05	0.82529	0.40921	0.0030863	2.7385	0.003854	2.6646
8	15991660	17387876	2848	50	-4.6387e-05	1.783e-09	4.2226e-05	-1.0985	0.27197	0.0049864	2.5768	0.25685	0.65308
8	17387876	17836399	1288	50	6.132e-05	1.7728e-09	4.2105e-05	1.4563	0.1453	0.0074111	2.4367	0.21776	0.77978
8	17836399	19492840	4042	50	6.6838e-05	2.1057e-09	4.5887e-05	1.4566	0.14524	0.00066555	3.2092	0.098248	1.2916
8	19492840	20060856	1368	50	5.9692e-05	2.7791e-09	5.2717e-05	1.1323	0.25751	1.565e-07	5.1154	0.065603	1.5094
8	20060856	21661737	3296	50	3.9589e-05	2.1425e-09	4.6287e-05	0.85529	0.39239	0.00018265	3.564	0.16088	0.99084
8	21661737	22897057	1977	50	7.0944e-05	3.2907e-09	5.7365e-05	1.2367	0.21619	1.4082e-08	5.5525	0.002174	2.8517
8	22897057	24674718	3206	50	8.4506e-05	1.8587e-09	4.3113e-05	1.9601	0.049983	0.022314	2.0081	0.051269	1.6327
8	24674718	25483454	1373	50	5.5006e-05	1.5909e-09	3.9886e-05	1.3791	0.16787	0.080776	1.3999	0.043826	1.7079
8	25483454	26682525	2698	50	-3.4779e-05	2.055e-09	4.5332e-05	-0.76721	0.44296	0.00023883	3.493	0.24413	0.69307
8	26682525	28162392	3312	50	0.000107	2.2077e-09	4.6986e-05	2.2773	0.022767	0.0081672	2.4014	0.004864	2.5854
8	28162392	29327896	1574	50	1.1814e-05	2.3236e-09	4.8203e-05	0.24508	0.80639	6.2747e-05	3.8351	0.079307	1.4098
8	29327896	31133729	2614	50	4.9118e-05	1.7613e-09	4.1968e-05	1.1704	0.24185	0.013496	2.2116	0.15991	0.99481
8	31133729	31548360	819	40	5.1231e-06	1.7813e-09	4.2205e-05	0.12139	0.90339	3.4573e-07	4.9637	0.27275	0.60452
8	31548360	32977218	2235	50	-1.7137e-05	2.2339e-09	4.7265e-05	-0.36259	0.71691	0.00011612	3.6811	0.10883	1.2328
8	32977218	35317232	3300	50	3.6108e-05	2.1316e-09	4.617e-05	0.78208	0.43417	0.00064717	3.2172	0.081986	1.3918
8	35317232	37379389	1649	50	3.7892e-05	2.2704e-09	4.7649e-05	0.79524	0.42648	2.3793e-05	4.0672	0.1957	0.85708
8	37379389	38938806	1602	50	-9.3401e-06	1.7606e-09	4.1959e-05	-0.2226	0.82385	0.045946	1.6855	0.05936	1.5602
8	38938806	40703337	3311	50	-2.0974e-05	2.2609e-09	4.7549e-05	-0.44111	0.65914	5.8196e-05	3.8536	0.13208	1.1166
8	40703337	41721454	1965	50	4.6331e-06	2.2674e-09	4.7617e-05	0.097299	0.92249	0.00016075	3.5973	0.068978	1.4834
8	41721454	42773823	925	50	-2.6751e-06	2.1546e-09	4.6418e-05	-0.057632	0.95404	0.0007294	3.1828	0.0017937	2.9123
8	42773823	46841315	552	26	7.2892e-05	1.8251e-09	4.2721e-05	1.7062	0.087963	0.00024344	3.4879	0.0013951	2.99
8	46841315	50082470	2577	50	4.2509e-05	2.3899e-09	4.8887e-05	0.86954	0.38455	0.0013105	3.009	0.0041834	2.6369
8	50082470	53302930	5258	50	2.7202e-05	2.1662e-09	4.6543e-05	0.58446	0.55891	1.4787e-05	4.1767	0.42017	0.20145
8	53302930	54418044	2146	50	0.00013022	2.0892e-09	4.5708e-05	2.8489	0.004387	0.00082664	3.1463	0.096853	1.2997
8	54418044	55945581	2207	50	-1.0802e-06	2.1691e-09	4.6574e-05	-0.023194	0.9815	0.0038741	2.6629	0.014796	2.1755
8	55945581	56956383	1655	50	-1.3832e-06	1.7534e-09	4.1874e-05	-0.033032	0.97365	0.0011123	3.0585	0.5	0
8	56956383	59068651	4010	50	1.529e-05	2.2813e-09	4.7763e-05	0.32012	0.74888	0.0016078	2.9463	0.0107	2.3008
8	59068651	59728100	1289	50	-1.1381e-05	2.4471e-09	4.9468e-05	-0.23006	0.81804	7.1324e-07	4.8213	0.046336	1.6815
8	59728100	62329099	3781	50	8.9251e-05	2.2124e-09	4.7036e-05	1.8975	0.057759	0.00043192	3.3315	0.056183	1.5877
8	62329099	63349306	1810	50	4.1542e-06	1.8211e-09	4.2674e-05	0.097345	0.92245	0.0041329	2.641	0.09282	1.3236
8	63349306	65232872	2718	50	3.4918e-05	2.1391e-09	4.625e-05	0.75498	0.45026	0.0085421	2.3849	0.0094577	2.3472
8	65232872	66489090	1693	50	-6.2085e-05	2.4744e-09	4.9743e-05	-1.2481	0.21199	0.00011575	3.6819	0.013711	2.2055
8	66489090	69863057	4171	50	3.508e-05	2.1196e-09	4.6039e-05	0.76195	0.44609	0.00023643	3.4957	0.16321	0.98136
8	69863057	70867979	1781	50	6.5915e-05	1.9639e-09	4.4315e-05	1.4874	0.13691	0.021149	2.0306	0.021189	2.0298
8	70867979	72289454	2248	50	5.2242e-06	1.9746e-09	4.4436e-05	0.11757	0.90641	0.0091924	2.3578	0.041461	1.734
8	72289454	73817199	3098	50	5.9859e-05	1.9974e-09	4.4692e-05	1.3394	0.18045	0.004205	2.6351	0.064123	1.5211
8	73817199	75445064	2608	50	3.3118e-05	2.4605e-09	4.9603e-05	0.66765	0.50436	1.1984e-06	4.7167	0.23123	0.7348
8	75445064	76456542	1556	50	1.8107e-05	1.6047e-09	4.0059e-05	0.45201	0.65126	0.014749	2.1768	0.12829	1.1345
8	76456542	79132861	4351	50	0.00010229	2.9145e-09	5.3986e-05	1.8947	0.058126	2.5547e-07	5.0222	0.014522	2.1829
8	79132861	81956395	3842	50	1.295e-05	2.2992e-09	4.795e-05	0.27008	0.7871	1.1004e-05	4.2435	0.2336	0.72703
8	81956395	82693739	1033	50	6.3099e-05	1.995e-09	4.4665e-05	1.4127	0.15774	6.2322e-06	4.3693	0.11511	1.1998
8	82693739	84225589	3084	50	-3.1896e-05	1.9598e-09	4.427e-05	-0.72049	0.47123	0.00070185	3.1939	0.25311	0.66472
8	84225589	85955619	2679	50	-5.041e-05	2.0697e-09	4.5494e-05	-1.1081	0.26784	6.2492e-05	3.8361	0.39641	0.26265
8	85955619	87411709	1259	50	-1.8358e-05	2.2805e-09	4.7754e-05	-0.38443	0.70066	8.9414e-09	5.6313	0.38152	0.30149
8	87411709	89085481	2711	50	1.6812e-05	2.037e-09	4.5134e-05	0.3725	0.70952	0.0014846	2.9709	0.098044	1.2928
8	89085481	90638162	2455	50	7.7994e-05	2.2702e-09	4.7646e-05	1.6369	0.10165	0.000469	3.3085	0.032196	1.8495
8	90638162	93554386	3170	50	9.8538e-05	2.1649e-09	4.6529e-05	2.1178	0.034194	0.00024864	3.4822	0.11558	1.1974
8	93554386	95005527	1610	50	-6.2362e-05	2.3304e-09	4.8275e-05	-1.2918	0.19642	2.5214e-05	4.0536	0.12677	1.1418
8	95005527	96534806	2777	50	-9.0563e-06	2.0227e-09	4.4975e-05	-0.20137	0.84041	0.00037922	3.3675	0.23635	0.71808
8	96534806	99401581	4630	50	1.8806e-05	1.7645e-09	4.2005e-05	0.4477	0.65437	0.12735	1.139	0.018171	2.0931
8	99401581	101620958	1790	50	-1.7932e-05	1.6789e-09	4.0974e-05	-0.43763	0.66165	0.032199	1.8494	0.14936	1.0392
8	101620958	104123306	4154	50	0.00011634	1.8409e-09	4.2906e-05	2.7116	0.0066964	0.0022469	2.8412	0.28018	0.5823
8	104123306	104988752	1923	50	7.2137e-05	2.1215e-09	4.6059e-05	1.5662	0.11731	4.5679e-05	3.9125	0.018279	2.0907
8	104988752	107410754	3975	50	2.004e-05	2.819e-09	5.3094e-05	0.37745	0.70584	1.1752e-06	4.7207	0.013114	2.2228
8	107410754	108648177	2122	50	-3.9549e-05	2.3507e-09	4.8484e-05	-0.81572	0.41466	2.9324e-06	4.5312	0.30145	0.52024
8	108648177	109248173	978	42	-3.3108e-05	1.2224e-09	3.4963e-05	-0.94693	0.34367	0.00081761	3.1496	0.27854	0.58719
8	109248173	110484314	2033	50	4.8033e-07	2.0575e-09	4.536e-05	0.010589	0.99155	0.0014482	2.9785	0.039405	1.7576
8	110484314	111850847	1458	50	1.0156e-05	2.1169e-09	4.6009e-05	0.22074	0.82529	0.00010928	3.6965	0.026969	1.9273
8	111850847	113064320	1523	45	6.8316e-05	2.5958e-09	5.0949e-05	1.3409	0.17996	9.0597e-10	6.0138	0.011711	2.2665
8	113064320	116096495	5083	50	9.3926e-05	2.9961e-09	5.4736e-05	1.716	0.086169	9.6366e-09	5.6184	0.05087	1.6365
8	116096495	119685457	4494	50	1.7414e-05	1.9656e-09	4.4335e-05	0.39278	0.69448	0.0019465	2.8867	0.13845	1.0873
8	119685457	121201700	2539	50	8.2286e-05	1.8927e-09	4.3505e-05	1.8914	0.05857	0.0081065	2.4041	0.08946	1.3441
8	121201700	124861459	5812	50	-7.7177e-05	2.2286e-09	4.7208e-05	-1.6348	0.10208	0.00023182	3.5009	0.074394	1.4438
8	124861459	125683719	1434	50	2.1472e-05	1.7588e-09	4.1938e-05	0.512	0.60865	0.012663	2.2364	0.1698	0.95496
8	125683719	126410917	1297	50	-3.2791e-05	2.1032e-09	4.586e-05	-0.71502	0.4746	0.00020058	3.5393	0.19808	0.84851
8	126410917	128659111	4263	50	-3.6637e-05	1.9567e-09	4.4234e-05	-0.82825	0.40753	0.0009128	3.1172	0.22584	0.75261
8	128659111	130381139	2975	50	2.9921e-05	2.0515e-09	4.5293e-05	0.6606	0.50887	0.0020504	2.8703	0.070231	1.4741
8	130381139	131639625	2293	50	2.9274e-05	2.3167e-09	4.8132e-05	0.6082	0.54305	8.8061e-05	3.751	0.067951	1.4912
8	131639625	133351144	3511	50	4.1616e-05	1.8815e-09	4.3377e-05	0.95941	0.33735	0.004855	2.586	0.13904	1.0847
8	133351144	134570001	2503	50	4.264e-05	2.2503e-09	4.7437e-05	0.89888	0.36872	0.00010548	3.7055	0.10199	1.2703
8	134570001	136035605	3386	50	3.2591e-05	1.7901e-09	4.231e-05	0.77029	0.44113	0.010619	2.3037	0.15495	1.0154
8	136035605	137524151	2623	50	-7.2763e-06	2.431e-09	4.9305e-05	-0.14758	0.88268	5.5282e-05	3.8662	0.035108	1.8105
8	137524151	139254830	3489	50	0.00013941	2.461e-09	4.9608e-05	2.8101	0.0049519	2.1733e-05	4.0882	0.049998	1.6449
8	139254830	140725643	2813	50	3.268e-05	1.7169e-09	4.1436e-05	0.78868	0.4303	0.023871	1.9797	0.14407	1.0622
8	140725643	143044914	3864	50	9.288e-05	2.8022e-09	5.2935e-05	1.7546	0.079328	2.4193e-05	4.0633	0.0015213	2.9634
8	143044914	144236881	2729	50	3.0866e-05	2.4353e-09	4.9348e-05	0.62547	0.53166	2.1731e-06	4.5941	0.20847	0.81174
8	144236881	146303867	2491	50	-1.0082e-05	2.1688e-09	4.6571e-05	-0.21648	0.82861	0.00050028	3.2904	0.07248	1.4576
9	10023	1079707	2518	50	-4.3517e-05	2.3991e-09	4.8981e-05	-0.88844	0.3743	5.4761e-06	4.3975	0.17161	0.94781
9	1079707	1916877	2138	50	-2.0275e-06	1.8515e-09	4.3029e-05	-0.047119	0.96242	0.0030389	2.7436	0.22464	0.75663
9	1916877	3190064	2967	50	-1.2761e-05	1.483e-09	3.8509e-05	-0.33138	0.74035	0.1491	1.0403	0.15303	1.0235
9	3190064	4495328	2548	50	1.2182e-06	2.2056e-09	4.6964e-05	0.025938	0.97931	0.00052477	3.2769	0.051939	1.6263
9	4495328	4884926	922	50	-7.5567e-05	1.9004e-09	4.3594e-05	-1.7334	0.083017	0.0030541	2.7419	0.16385	0.97875
9	4884926	6557589	2404	50	1.0608e-05	2.0121e-09	4.4856e-05	0.23648	0.81306	0.0044806	2.6135	0.054128	1.6061
9	6557589	7154923	1581	50	2.2819e-05	2.0554e-09	4.5337e-05	0.50332	0.61474	0.00097465	3.0979	0.11213	1.2153
9	7154923	8456299	3357	50	-5.7274e-05	2.2924e-09	4.7879e-05	-1.1962	0.23161	0.0013183	3.0072	0.011389	2.2771
9	8456299	9166403	1564	50	7.6883e-06	1.7628e-09	4.1986e-05	0.18312	0.85471	0.016565	2.1305	0.13695	1.0941
9	9166403	10879253	4129	50	-2.5287e-05	2.3335e-09	4.8307e-05	-0.52347	0.60065	4.4679e-05	3.9178	0.089881	1.3415
9	10879253	12276489	3396	50	9.6435e-05	2.4741e-09	4.974e-05	1.9388	0.052531	4.7503e-05	3.903	0.026452	1.9357
9	12276489	14836363	5208	50	-6.4489e-06	2.8567e-09	5.3448e-05	-0.12066	0.90396	5.6609e-09	5.7096	0.18654	0.89072
9	14836363	16659655	3359	50	-8.1279e-05	2.4981e-09	4.9981e-05	-1.6262	0.10391	0.00023779	3.4941	0.0060357	2.51
9	16659655	18661051	4306	50	9.3448e-06	2.3932e-09	4.892e-05	0.19102	0.84851	0.0019971	2.8786	0.0026994	2.7822
9	18661051	20463534	3368	50	1.6822e-05	2.0513e-09	4.5291e-05	0.37141	0.71033	0.016448	2.1333	0.011764	2.2647
9	20463534	22206559	2719	50	2.7385e-05	2.7112e-09	5.2069e-05	0.52593	0.59894	7.6813e-07	4.8065	0.046396	1.6809
9	22206559	24158518	2688	50	1.8892e-05	2.8509e-09	5.3394e-05	0.35382	0.72347	3.6289e-05	3.9677	0.0005787	3.2492
9	24158518	25330810	1580	50	-4.0116e-05	1.9985e-09	4.4704e-05	-0.89738	0.36952	0.0021023	2.8624	0.10166	1.2721
9	25330810	26111757	1386	50	5.5833e-06	2.1189e-09	4.6031e-05	0.12129	0.90346	0.00030624	3.426	0.14216	1.0706
9	26111757	28224283	3929	50	6.0923e-05	1.805e-09	4.2485e-05	1.434	0.15158	0.043174	1.715	0.043416	1.7123
9	28224283	28811584	1169	50	1.1801e-06	2.2371e-09	4.7298e-05	0.02495	0.98009	0.0001016	3.715	0.088386	1.3508
9	28811584	30387392	3524	50	2.6626e-05	1.6886e-09	4.1092e-05	0.64795	0.51702	0.0073997	2.4373	0.34963	0.38631
9	30387392	31310383	1771	50	6.1224e-05	1.9297e-09	4.3928e-05	1.3937	0.1634	0.001555	2.9567	0.07702	1.4254
9	31310383	32019368	1630	50	1.7131e-05	2.0426e-09	4.5195e-05	0.37904	0.70466	2.5332e-05	4.0525	0.040354	1.7466
9	32019368	33578334	3106	50	-0.00010443	2.3213e-09	4.818e-05	-2.1675	0.030193	0.00047567	3.3045	0.019915	2.0555
9	33578334	34642243	1800	50	-4.8507e-05	2.3192e-09	4.8158e-05	-1.0073	0.31381	0.00017763	3.5713	0.0068158	2.4668
9	34642243	36743283	2608	50	-2.7532e-05	2.5848e-09	5.0841e-05	-0.54154	0.58813	1.861e-06	4.6263	0.078426	1.4157
9	36743283	38641599	3220	50	5.8662e-05	2.7513e-09	5.2453e-05	1.1184	0.26341	5.8236e-05	3.8534	0.0012671	3.0192
9	38641599	65472190	558	46	-7.9392e-05	1.845e-09	4.2953e-05	-1.8483	0.064553	0.000196	3.5454	0.0043865	2.6208
9	65472190	72512711	2505	50	1.2498e-05	2.3597e-09	4.8577e-05	0.25729	0.79696	0.00034978	3.3898	0.017604	2.1059
9	72512711	72753755	459	22	2.0176e-06	1.5982e-09	3.9977e-05	0.05047	0.95975	7.855e-09	5.6536	0.045418	1.691
9	72753755	74253040	2566	50	4.4419e-05	2.3251e-09	4.8219e-05	0.92118	0.35696	1.8895e-05	4.1206	0.15297	1.0238
9	74253040	76203946	2873	50	-7.3074e-06	2.4508e-09	4.9506e-05	-0.14761	0.88265	1.1387e-05	4.2358	0.080254	1.4034
9	76203946	76973081	1021	44	4.8486e-05	1.8797e-09	4.3355e-05	1.1183	0.26342	1.0593e-05	4.252	0.046739	1.6773
9	76973081	78900183	3573	50	6.1269e-05	2.3049e-09	4.8009e-05	1.2762	0.20189	0.0022043	2.8473	0.0063254	2.4935
9	78900183	79471208	1227	50	8.6775e-06	1.6871e-09	4.1074e-05	0.21126	0.83268	0.070136	1.4748	0.071254	1.4665
9	79471208	81079055	2585	50	-8.8112e-05	2.1767e-09	4.6655e-05	-1.8886	0.058949	0.0084645	2.3882	0.0064951	2.484
9	81079055	82590928	2367	50	-2.7858e-05	2.3141e-09	4.8105e-05	-0.5791	0.56252	7.7692e-06	4.3209	0.24885	0.67811
9	82590928	84211233	3680	50	-4.4212e-06	2.1818e-09	4.671e-05	-0.094652	0.92459	0.00013147	3.6493	0.14717	1.0487
9	84211233	85440801	1357	50	2.5038e-05	2.3272e-09	4.8241e-05	0.51901	0.60375	7.4106e-05	3.794	0.06956	1.4791
9	85440801	86938196	2590	50	1.1584e-05	2.277e-09	4.7718e-05	0.24276	0.80819	2.789e-05	4.03	0.17358	0.94012
9	86938196	88109333	1896	50	7.2601e-05	2.1053e-09	4.5883e-05	1.5823	0.11358	0.0027581	2.7752	0.035687	1.8031
9	88109333	88590417	403	27	6.765e-05	1.4486e-09	3.806e-05	1.7775	0.07549	1.6269e-05	4.1549	0.022964	1.996
9	88590417	90136246	2485	50	-4.3145e-05	2.15e-09	4.6368e-05	-0.93049	0.35212	0.00024793	3.483	0.12886	1.1318
9	90136246	92528698	4475	50	-9.4411e-06	1.8575e-09	4.3098e-05	-0.21906	0.8266	0.011479	2.2741	0.09002	1.3406
9	92528698	94167203	2870	50	-2.8258e-05	2.0165e-09	4.4905e-05	-0.62929	0.52916	0.012903	2.2291	0.020918	2.0351
9	94167203	96671698	4047	50	1.5446e-05	2.2227e-09	4.7146e-05	0.32762	0.7432	0.00021134	3.5255	0.082581	1.3879
9	96671698	98922040	3328	50	0.00010046	2.4393e-09	4.939e-05	2.034	0.041948	4.284e-05	3.9279	0.038742	1.7655
9	98922040	101592859	3659	50	2.0948e-05	2.1577e-09	4.6452e-05	0.45097	0.65201	0.00028845	3.4423	0.11156	1.2183
9	101592859	104624437	4402	50	9.3415e-06	1.914e-09	4.3749e-05	0.21353	0.83092	0.0020171	2.8755	0.19151	0.87236
9	104624437	105967976	3440	50	-2.0216e-05	1.9826e-09	4.4527e-05	-0.45402	0.64981	0.0013992	2.9891	0.15048	1.0344
9	105967976	107581749	3216	50	-1.3833e-05	1.9922e-09	4.4634e-05	-0.30991	0.75663	0.00085754	3.1356	0.1869	0.88936
9	107581749	109298754	2733	50	-2.1895e-05	2.1964e-09	4.6866e-05	-0.46718	0.64037	0.00015796	3.6019	0.1198	1.176
9	109298754	110695062	2393	50	4.0039e-05	2.105e-09	4.588e-05	0.87268	0.38284	0.00036936	3.3748	0.14074	1.077
9	110695062	112778024	4388	50	6.4426e-05	2.2583e-09	4.7522e-05	1.3557	0.17519	6.1482e-05	3.8401	0.13055	1.1238
9	112778024	114831082	4171	50	-6.8232e-05	2.4166e-09	4.9159e-05	-1.388	0.16514	1.9167e-05	4.1173	0.077476	1.4223
9	114831082	115693145	1542	50	4.7235e-06	2.0276e-09	4.5029e-05	0.1049	0.91646	0.0030248	2.7451	0.032305	1.8479
9	115693145	117019801	2492	50	-4.5473e-05	2.016e-09	4.49e-05	-1.0127	0.31118	0.001509	2.9659	0.11337	1.2088
9	117019801	117921960	1635	50	-1.6405e-05	2.6958e-09	5.1921e-05	-0.31595	0.75204	2.9033e-06	4.5333	0.022294	2.0085
9	117921960	121321537	6090	50	8.9281e-05	2.5055e-09	5.0055e-05	1.7836	0.074481	2.1595e-06	4.5954	0.13095	1.1219
9	121321537	122260297	1419	50	-3.0797e-05	2.0895e-09	4.5711e-05	-0.67372	0.50049	0.0014412	2.98	0.066419	1.503
9	122260297	124871322	3113	50	5.9449e-05	2.556e-09	5.0557e-05	1.1759	0.23964	2.9247e-05	4.0188	0.017365	2.1115
9	124871322	126971887	2776	50	4.0779e-05	2.1453e-09	4.6317e-05	0.88043	0.37862	0.00086208	3.134	0.060537	1.5503
9	126971887	129059665	2206	50	0.00015795	3.4727e-09	5.8929e-05	2.6803	0.0073561	9.1914e-11	6.3743	0.0097256	2.3368
9	129059665	130055510	1357	50	-3.9509e-05	2.2262e-09	4.7182e-05	-0.83736	0.40239	0.00029479	3.4364	0.064866	1.5152
9	130055510	132165470	2133	50	-2.3714e-05	2.3864e-09	4.8851e-05	-0.48545	0.62736	0.00021712	3.5183	0.019731	2.0593
9	132165470	133223217	1762	50	-4.5585e-05	2.5139e-09	5.0139e-05	-0.90918	0.36325	4.0642e-05	3.9406	0.020436	2.0448
9	133223217	134127888	1475	50	4.1065e-05	2.1988e-09	4.6891e-05	0.87574	0.38117	0.0001421	3.6293	0.12511	1.1498
9	134127888	135298842	1841	50	-3.0065e-05	1.9596e-09	4.4267e-05	-0.67916	0.49704	0.0027989	2.7705	0.11449	1.203
9	135298842	137041122	3608	50	5.0776e-05	2.54e-09	5.0399e-05	1.0075	0.3137	0.00056258	3.2572	0.0017736	2.9159
9	137041122	137589364	1046	50	-2.0988e-05	1.9542e-09	4.4206e-05	-0.47478	0.63494	0.0071685	2.4487	0.0604	1.5514
9	137589364	138938978	3076	50	3.4678e-05	1.8046e-09	4.2481e-05	0.81632	0.41432	0.0073065	2.4418	0.17959	0.91694
9	138938978	139500342	921	50	1.9084e-05	1.8462e-09	4.2967e-05	0.44414	0.65694	0.010775	2.2982	0.10284	1.2655
9	139500342	141144796	517	40	6.8372e-05	1.9288e-09	4.3918e-05	1.5568	0.11951	1.8297e-05	4.128	0.021184	2.0299
10	60523	751339	533	33	3.5253e-05	1.7494e-09	4.1826e-05	0.84283	0.39932	7.3251e-06	4.3339	0.49959	0.0010254
10	751339	1523544	1588	50	-2.6423e-05	1.8917e-09	4.3494e-05	-0.6075	0.54352	0.00069896	3.1951	0.36597	0.34254
10	1523544	2254500	1976	50	4.495e-06	1.8159e-09	4.2613e-05	0.10548	0.91599	0.011757	2.265	0.12046	1.1727
10	2254500	3352699	2840	50	-3.0586e-05	2.0563e-09	4.5346e-05	-0.67451	0.49999	0.00063816	3.2213	0.14396	1.0627
10	3352699	4572274	2519	50	-8.1345e-06	2.1484e-09	4.6351e-05	-0.1755	0.86069	0.0034277	2.7038	0.020083	2.052
10	4572274	5983762	3573	50	1.4294e-05	1.8777e-09	4.3333e-05	0.32988	0.74149	0.0044243	2.6178	0.15158	1.0297
10	5983762	7171484	2750	50	-2.2018e-05	1.8163e-09	4.2619e-05	-0.51662	0.60542	0.00064728	3.2172	0.5	0
10	7171484	8774665	3680	50	5.6289e-06	1.6009e-09	4.0011e-05	0.14068	0.88812	0.04005	1.7501	0.21161	0.80086
10	8774665	10249396	2883	50	6.9054e-05	2.4067e-09	4.9058e-05	1.4076	0.15925	1.9434e-05	4.1141	0.083082	1.3846
10	10249396	12586797	4610	50	4.0804e-05	2.4063e-09	4.9054e-05	0.83182	0.40551	1.6802e-06	4.6475	0.27595	0.59491
10	12586797	13321600	1765	50	5.6546e-05	2.1473e-09	4.6339e-05	1.2203	0.22236	0.00023307	3.4995	0.13611	1.098
10	13321600	15026068	3735	50	-5.6468e-05	1.7823e-09	4.2218e-05	-1.3375	0.18105	0.014844	2.1742	0.12926	1.1299
10	15026068	16551767	2727	50	-2.5715e-05	2.0903e-09	4.572e-05	-0.56246	0.5738	0.00034169	3.3962	0.16257	0.98394
10	16551767	18537267	3393	50	0.00010727	2.5082e-09	5.0082e-05	2.1419	0.032203	7.1932e-06	4.3379	0.06649	1.5025
10	18537267	19716878	3022	50	0.00012598	2.3175e-09	4.8141e-05	2.6168	0.0088749	0.00016448	3.5914	0.044825	1.6972
10	19716878	22772283	4515	50	9.54e-05	2.5292e-09	5.0291e-05	1.8969	0.057835	8.473e-05	3.7607	0.010151	2.3207
10	22772283	23175132	549	31	-0.00011379	1.9272e-09	4.39e-05	-2.5921	0.0095393	3.186e-06	4.5137	0.0038781	2.6625
10	23175132	25578596	3419	50	6.0055e-05	1.9108e-09	4.3713e-05	1.3738	0.16949	0.0086672	2.3795	0.073794	1.4481
10	25578596	26888684	3500	50	6.3562e-06	2.5514e-09	5.0511e-05	0.12584	0.89986	1.5714e-05	4.1629	0.028	1.911
10	26888684	29323236	4936	50	2.054e-05	1.9916e-09	4.4628e-05	0.46025	0.64534	0.00078099	3.1629	0.19736	0.85109
10	29323236	29783692	1227	50	-3.4655e-05	2.2101e-09	4.7012e-05	-0.73716	0.46103	0.00032304	3.4115	0.069526	1.4793
10	29783692	30458838	1541	50	-1.5671e-05	2.1306e-09	4.6158e-05	-0.33951	0.73423	0.00089455	3.1232	0.066513	1.5023
10	30458838	31907519	2581	50	-2.6152e-05	2.262e-09	4.756e-05	-0.54987	0.58241	0.00024168	3.4898	0.055202	1.5964
10	31907519	33707968	3412	50	-6.876e-06	2.021e-09	4.4956e-05	-0.15295	0.87844	0.0014834	2.9712	0.11048	1.224
10	33707968	35109355	2134	50	-2.6828e-05	2.0972e-09	4.5795e-05	-0.58584	0.55798	0.0033531	2.7111	0.032743	1.8419
10	35109355	36572508	2192	50	3.9619e-06	1.8871e-09	4.3441e-05	0.091203	0.92733	0.0041978	2.6357	0.14699	1.0494
10	36572508	37790029	1936	50	4.5319e-05	2.0065e-09	4.4794e-05	1.0117	0.31167	0.0034926	2.6975	0.068432	1.4876
10	37790029	42372579	2346	33	1.3213e-05	1.0208e-09	3.1949e-05	0.41357	0.67919	0.013451	2.2129	0.44576	0.13637
10	42372579	43894771	2709	50	1.8892e-05	1.6683e-09	4.0845e-05	0.46252	0.64371	0.018622	2.0831	0.2339	0.72606
10	43894771	44730075	1670	50	-2.0736e-05	1.607e-09	4.0087e-05	-0.51729	0.60496	0.020737	2.0388	0.29318	0.54413
10	44730075	48760450	3384	50	3.456e-05	2.2757e-09	4.7704e-05	0.72447	0.46878	6.8699e-05	3.8128	0.1082	1.2362
10	48760450	50840915	2764	50	7.4326e-05	2.1668e-09	4.6549e-05	1.5967	0.11033	0.001198	3.0362	0.039759	1.7535
10	50840915	53616629	3083	50	-1.9153e-05	1.7159e-09	4.1423e-05	-0.46237	0.64381	0.0061697	2.5023	0.33247	0.43311
10	53616629	55103572	3250	50	-4.9067e-06	2.1521e-09	4.6391e-05	-0.10577	0.91577	0.00058556	3.2458	0.074585	1.4425
10	55103572	57031140	4545	50	-1.935e-05	1.646e-09	4.0571e-05	-0.47695	0.6334	0.057521	1.5759	0.11728	1.1887
10	57031140	57662146	1137	39	3.1052e-05	1.1058e-09	3.3253e-05	0.93379	0.35041	0.0085649	2.3839	0.36292	0.35066
10	57662146	58959528	2828	50	4.6503e-05	1.5799e-09	3.9748e-05	1.1699	0.24202	0.0043329	2.625	0.37845	0.30954
10	58959528	60289987	2930	50	-5.1421e-06	1.6415e-09	4.0515e-05	-0.12692	0.89901	0.019809	2.0577	0.26352	0.63254
10	60289987	61891409	2415	50	3.7436e-05	2.9627e-09	5.4431e-05	0.68778	0.49159	8.8223e-09	5.6336	0.070151	1.4747
10	61891409	62659679	1442	50	-6.3194e-05	2.3923e-09	4.8911e-05	-1.292	0.19635	2.1012e-05	4.0961	0.025086	1.9585
10	62659679	63341695	699	37	-1.4988e-05	1.8094e-09	4.2537e-05	-0.35236	0.72457	8.5098e-05	3.7596	0.0023695	2.8243
10	63341695	65794114	4025	50	4.1217e-05	2.3997e-09	4.8987e-05	0.84139	0.40013	3.0252e-05	4.0108	0.067478	1.4948
10	65794114	67549615	2962	50	4.6173e-05	2.3439e-09	4.8414e-05	0.95371	0.34023	0.0010167	3.0853	0.0085051	2.3865
10	67549615	69900148	4715	50	4.2125e-05	2.2528e-09	4.7464e-05	0.88751	0.3748	0.00016593	3.5891	0.075918	1.4331
10	69900148	70195991	619	28	-2.4457e-05	1.3363e-09	3.6555e-05	-0.66905	0.50346	1.7926e-06	4.6341	0.31615	0.47848
10	70195991	72220850	4044	50	-1.5846e-05	1.7173e-09	4.1441e-05	-0.38237	0.70218	0.0087067	2.3779	0.27537	0.59665
10	72220850	73508512	3061	50	-7.232e-06	2.1855e-09	4.6749e-05	-0.1547	0.87706	6.0331e-05	3.8448	0.21382	0.79323
10	73508512	75422550	1984	50	2.1202e-06	2.5429e-09	5.0427e-05	0.042045	0.96646	8.204e-07	4.7933	0.16202	0.98618
10	75422550	78706814	3344	50	1.9033e-05	2.5732e-09	5.0726e-05	0.3752	0.70751	4.3942e-06	4.445	0.052309	1.6229
10	78706814	80876749	3630	50	5.7323e-05	1.9283e-09	4.3912e-05	1.3054	0.19175	0.00076031	3.1707	0.29128	0.54965
10	80876749	82414679	3088	50	3.7801e-05	2.2006e-09	4.6911e-05	0.80582	0.42035	3.5235e-05	3.9747	0.25007	0.67427
10	82414679	84383745	3645	50	2.4013e-06	1.8078e-09	4.2518e-05	0.056476	0.95496	0.021546	2.0228	0.079917	1.4056
10	84383745	85458703	2514	50	3.772e-05	2.0747e-09	4.5548e-05	0.82813	0.4076	0.00014321	3.6273	0.276	0.59476
10	85458703	87937577	4820	50	7.6516e-05	2.0794e-09	4.56e-05	1.678	0.093352	0.0039056	2.6601	0.033857	1.8269
10	87937577	89127064	1597	50	-1.9293e-05	2.4082e-09	4.9073e-05	-0.39315	0.69421	8.0945e-06	4.3119	0.13282	1.1131
10	89127064	91013381	2739	50	4.8972e-05	1.7913e-09	4.2324e-05	1.1571	0.24725	0.0049537	2.579	0.24559	0.68843
10	91013381	92006581	1759	50	-3.7684e-06	1.8741e-09	4.3291e-05	-0.087049	0.93063	0.0061214	2.5051	0.12549	1.148
10	92006581	93335047	2119	50	1.1051e-05	2.2208e-09	4.7126e-05	0.2345	0.81459	0.00021126	3.5256	0.083825	1.3798
10	93335047	95396368	3329	50	7.3529e-05	2.3308e-09	4.8278e-05	1.523	0.12775	0.013814	2.2025	0.00067718	3.2042
10	95396368	96221243	1079	50	-8.7625e-05	1.8718e-09	4.3265e-05	-2.0253	0.042835	0.010128	2.3216	0.010398	2.3117
10	96221243	97822357	2947	50	3.1781e-05	2.572e-09	5.0715e-05	0.62666	0.53088	7.0555e-05	3.8062	0.0076006	2.4276
10	97822357	100241302	3566	50	-4.2205e-05	1.8335e-09	4.282e-05	-0.98565	0.32431	0.014935	2.1718	0.088117	1.3524
10	100241302	100668400	640	25	-1.0179e-05	1.2828e-09	3.5817e-05	-0.2842	0.77626	0.0010496	3.0758	0.01214	2.2527
10	100668400	102949239	3208	50	-3.065e-05	2.093e-09	4.5749e-05	-0.66996	0.50288	0.00099888	3.0906	0.083117	1.3844
10	102949239	104380410	1479	50	8.7831e-05	2.215e-09	4.7064e-05	1.8662	0.062013	0.00025483	3.4756	0.07792	1.4192
10	104380410	106695048	3076	50	0.00011031	2.5163e-09	5.0162e-05	2.199	0.027878	4.8917e-05	3.8959	0.017467	2.1091
10	106695048	108726686	3432	50	9.5572e-05	2.4348e-09	4.9343e-05	1.9369	0.052761	6.5118e-06	4.3597	0.12309	1.1597
10	108726686	110317705	3324	50	-2.3604e-05	2.3569e-09	4.8547e-05	-0.48619	0.62683	4.7245e-06	4.4294	0.23937	0.70833
10	110317705	112561493	3497	50	1.8354e-06	2.1309e-09	4.6162e-05	0.039759	0.96828	4.3381e-05	3.9249	0.33646	0.42214
10	112561493	115328432	3925	50	2.978e-05	2.1019e-09	4.5847e-05	0.64956	0.51598	0.00037234	3.3726	0.14312	1.0664
10	115328432	116421406	1941	50	-6.7421e-05	2.2242e-09	4.7162e-05	-1.4296	0.15284	5.5547e-05	3.865	0.17386	0.93901
10	116421406	119523934	4256	50	2.0324e-05	2.1666e-09	4.6546e-05	0.43665	0.66236	0.00062544	3.227	0.063526	1.5258
10	119523934	120591353	1723	50	4.2524e-05	2.1307e-09	4.6159e-05	0.92124	0.35693	0.00074716	3.1758	0.075093	1.4389
10	120591353	122407323	3293	50	-4.3714e-07	2.3033e-09	4.7993e-05	-0.0091083	0.99273	1.9467e-05	4.1137	0.17434	0.93714
10	122407323	123231465	1520	50	5.6619e-05	2.266e-09	4.7603e-05	1.1894	0.23428	0.00026688	3.4632	0.049886	1.646
10	123231465	123900545	1374	50	-5.0844e-05	1.623e-09	4.0287e-05	-1.2621	0.20693	0.0082814	2.3963	0.45184	0.121
10	123900545	125869346	3953	50	7.6385e-05	1.5467e-09	3.9328e-05	1.9423	0.052104	0.073377	1.4511	0.18857	0.88319
10	125869346	128001098	4201	50	0.00027462	3.2678e-09	5.7165e-05	4.804	1.5554e-06	8.198e-08	5.2362	0.00073559	3.1803
10	128001098	129154362	2044	50	-1.198e-05	2.1323e-09	4.6177e-05	-0.25944	0.7953	0.0010173	3.0851	0.059952	1.5552
10	129154362	130844284	4340	50	-1.6494e-05	1.9981e-09	4.47e-05	-0.369	0.71213	0.0027737	2.7734	0.0863	1.3639
10	130844284	131741327	1788	50	6.5188e-06	2.4894e-09	4.9894e-05	0.13065	0.89605	0.00023572	3.4965	0.0066548	2.4754
10	131741327	132580245	2141	50	7.1997e-06	2.3024e-09	4.7984e-05	0.15004	0.88073	0.0002027	3.5365	0.04421	1.7038
10	132580245	134336329	4773	50	2.2511e-05	2.238e-09	4.7308e-05	0.47584	0.63419	4.1665e-05	3.9346	0.18349	0.90213
10	134336329	134494673	169	12	1.4565e-05	9.3391e-10	3.056e-05	0.4766	0.63365	0.00019442	3.5475	0.01435	2.1876
10	134494673	135523865	1533	50	4.5455e-05	1.9681e-09	4.4363e-05	1.0246	0.30555	0.0075159	2.4316	0.051821	1.6275
11	70855	1213590	2137	50	-7.0458e-05	1.8278e-09	4.2753e-05	-1.648	0.099351	0.01103	2.2893	0.1157	1.1968
11	1213590	3665481	5213	50	-1.5599e-06	2.3455e-09	4.843e-05	-0.03221	0.9743	3.4087e-05	3.9826	0.095992	1.3047
11	3665481	4746709	2073	50	5.0789e-05	1.8905e-09	4.348e-05	1.1681	0.24277	0.00091659	3.116	0.32753	0.44675
11	4746709	6322869	4479	50	1.6082e-05	1.7356e-09	4.1661e-05	0.38603	0.69947	0.020324	2.0471	0.14255	1.0689
11	6322869	7436701	2111	50	-1.6937e-05	2.3544e-09	4.8522e-05	-0.34906	0.72704	9.013e-05	3.7452	0.04906	1.654
11	7436701	8333274	2092	50	2.2445e-05	2.2459e-09	4.739e-05	0.47362	0.63577	0.00047877	3.3027	0.039301	1.7589
11	8333274	9087317	1268	50	-9.2903e-06	2.0434e-09	4.5204e-05	-0.20552	0.83717	0.0013996	2.989	0.097161	1.2979
11	9087317	10952027	3427	50	3.0121e-05	2.0415e-09	4.5183e-05	0.66664	0.50501	0.015594	2.1547	0.013675	2.2065
11	10952027	12564229	3984	50	1.926e-05	1.9945e-09	4.4659e-05	0.43127	0.66627	0.00094756	3.1062	0.17423	0.93757
11	12564229	13373124	1635	50	-6.3224e-05	2.0645e-09	4.5437e-05	-1.3915	0.16409	0.00015472	3.6073	0.28222	0.57627
11	13373124	15742552	3353	50	1.929e-05	2.3634e-09	4.8615e-05	0.39678	0.69153	4.4055e-05	3.9212	0.071745	1.4629
11	15742552	17578402	2533	50	9.9505e-05	3.0413e-09	5.5148e-05	1.8043	0.07118	3.4598e-08	5.3932	0.015744	2.1508
11	17578402	19569535	3658	50	9.0713e-05	2.4292e-09	4.9287e-05	1.8405	0.065694	0.00284	2.7657	0.0012613	3.0206
11	19569535	21017138	2933	50	4.1653e-06	2.2599e-09	4.7539e-05	0.087618	0.93018	0.00016634	3.5884	0.071652	1.4636
11	21017138	22374142	2638	50	7.9395e-05	2.0959e-09	4.5781e-05	1.7342	0.08288	4.4543e-05	3.9185	0.39598	0.26378
11	22374142	24088517	3678	50	3.6333e-05	2.6979e-09	5.1941e-05	0.69949	0.48424	1.4955e-05	4.1742	0.0069788	2.4584
11	24088517	26045753	4698	50	3.2561e-05	2.3964e-09	4.8953e-05	0.66514	0.50596	2.1263e-06	4.5986	0.26543	0.62671
11	26045753	27020461	1853	50	5.1499e-05	2.2527e-09	4.7462e-05	1.085	0.27791	4.2519e-05	3.9297	0.16494	0.97434
11	27020461	28481593	1666	50	5.151e-05	2.3613e-09	4.8594e-05	1.06	0.28914	0.00010005	3.7189	0.043122	1.7155
11	28481593	30141357	2050	50	3.4921e-05	2.2496e-09	4.743e-05	0.73626	0.46157	0.00010701	3.7019	0.10159	1.2725
11	30141357	32276901	2638	50	8.5371e-06	3.2079e-09	5.6639e-05	0.15073	0.88019	5.3689e-08	5.3138	0.0020306	2.8734
11	32276901	33958739	2630	50	-0.00012948	2.0759e-09	4.5562e-05	-2.8418	0.0044863	0.00090532	3.1197	0.10098	1.276
11	33958739	35502605	3292	50	-2.2177e-05	2.7647e-09	5.258e-05	-0.42177	0.67319	1.4172e-08	5.5514	0.22764	0.74665
11	35502605	37116815	2800	50	3.1905e-05	2.1436e-09	4.6299e-05	0.68911	0.49076	0.0015947	2.9489	0.039147	1.7607
11	37116815	39382003	3228	50	6.352e-05	2.3945e-09	4.8934e-05	1.2981	0.19426	0.00015127	3.6131	0.023951	1.9782
11	39382003	42310003	4764	50	-4.9138e-05	2.1497e-09	4.6365e-05	-1.0598	0.28923	0.0020213	2.8748	0.030814	1.869
11	42310003	44693799	4406	50	3.6898e-05	2.7952e-09	5.287e-05	0.69791	0.48524	2.2456e-06	4.5872	0.010538	2.3066
11	44693799	47006137	2934	50	5.9939e-05	2.329e-09	4.826e-05	1.242	0.21424	0.0015169	2.9643	0.0069406	2.4603
11	47006137	49866050	4325	50	3.1636e-05	2.8909e-09	5.3767e-05	0.58838	0.55627	1.8301e-07	5.0858	0.021855	2.0169
11	49866050	54695473	3834	28	-3.145e-07	2.194e-09	4.684e-05	-0.0067143	0.99464	3.9088e-05	3.9499	0.006507	2.4834
11	54695473	55082657	791	11	1.9437e-05	1.0938e-09	3.3072e-05	0.58771	0.55672	6.1835e-05	3.8387	0.012468	2.2424
11	55082657	58457495	7617	50	9.7637e-05	3.0748e-09	5.5451e-05	1.7608	0.078275	3.4748e-09	5.7921	0.045882	1.6862
11	58457495	58780549	427	19	4.9351e-05	1.2232e-09	3.4975e-05	1.411	0.15824	0.00012259	3.6672	0.0027469	2.7766
11	58780549	62223771	4563	50	-5.8032e-06	2.1836e-09	4.6729e-05	-0.12419	0.90117	0.0011802	3.0407	0.034684	1.816
11	62223771	63804569	1500	50	7.2419e-05	1.8056e-09	4.2492e-05	1.7043	0.088328	0.011373	2.2777	0.13275	1.1135
11	63804569	65898631	2143	50	9.8728e-05	2.5076e-09	5.0075e-05	1.9716	0.048656	5.4022e-06	4.4004	0.078893	1.4126
11	65898631	68005825	2116	50	0.0001296	2.578e-09	5.0774e-05	2.5525	0.010694	1.4071e-05	4.188	0.02364	1.9838
11	68005825	69516130	2383	50	8.0396e-05	2.4251e-09	4.9246e-05	1.6326	0.10256	5.7599e-05	3.8561	0.035944	1.7998
11	69516130	70926292	2514	50	-3.7405e-05	2.0056e-09	4.4783e-05	-0.83524	0.40358	0.0047119	2.5963	0.054951	1.5986
11	70926292	72286017	1924	50	-3.3055e-05	1.5349e-09	3.9178e-05	-0.84371	0.39883	0.084804	1.3735	0.18066	0.91284
11	72286017	74412351	2793	50	7.0897e-05	2.2266e-09	4.7187e-05	1.5025	0.13297	6.1742e-05	3.8391	0.16214	0.98572
11	74412351	76797209	3174	50	8.9858e-05	2.3433e-09	4.8407e-05	1.8563	0.063414	4.0264e-05	3.9428	0.088642	1.3492
11	76797209	78355058	2181	50	3.7326e-05	1.8169e-09	4.2625e-05	0.87567	0.38121	0.024752	1.9642	0.066011	1.5062
11	78355058	80722373	3942	50	2.0551e-06	1.9151e-09	4.3762e-05	0.04696	0.96254	0.0016155	2.9449	0.21516	0.78863
11	80722373	81266712	1217	50	1.7347e-05	2.2832e-09	4.7782e-05	0.36304	0.71658	5.6613e-06	4.3902	0.17971	0.91647
11	81266712	84381272	5551	50	5.5713e-05	2.4339e-09	4.9335e-05	1.1293	0.25877	1.0805e-05	4.2476	0.094189	1.3154
11	84381272	86619301	3438	50	3.6245e-05	2.5716e-09	5.0711e-05	0.71474	0.47477	2.5341e-06	4.5619	0.073183	1.4525
11	86619301	87430235	1939	50	1.7437e-05	2.4652e-09	4.9651e-05	0.35118	0.72545	9.8794e-06	4.2676	0.050328	1.6417
11	87430235	89208936	3001	50	-3.651e-05	2.0353e-09	4.5114e-05	-0.8093	0.41834	0.00072454	3.1847	0.15452	1.0172
11	89208936	90966490	2613	50	-4.5625e-06	2.0946e-09	4.5767e-05	-0.09969	0.92059	3.8565e-05	3.9531	0.41355	0.21843
11	90966490	92077144	1836	50	1.3981e-05	2.8515e-09	5.3399e-05	0.26183	0.79346	3.7846e-08	5.3771	0.078977	1.412
11	92077144	93276157	1778	50	9.1717e-05	2.244e-09	4.7371e-05	1.9361	0.052851	7.3137e-05	3.7973	0.13135	1.12
11	93276157	94242260	1444	50	2.6709e-05	1.8765e-09	4.3319e-05	0.61657	0.53752	0.00023688	3.4952	0.24074	0.70393
11	94242260	95726041	2145	50	-2.2009e-05	2.2066e-09	4.6975e-05	-0.46853	0.63941	0.00059647	3.2406	0.047042	1.6742
11	95726041	97057058	2092	50	0.00011725	2.1199e-09	4.6042e-05	2.5465	0.01088	0.00098356	3.0952	0.067898	1.4916
11	97057058	98705065	3408	50	6.9494e-05	1.9532e-09	4.4195e-05	1.5724	0.11585	0.0038779	2.6625	0.096223	1.3034
11	98705065	100417169	3862	50	7.3584e-05	2.0015e-09	4.4738e-05	1.6448	0.10002	0.002248	2.8411	0.097134	1.2981
11	100417169	101331121	2004	50	7.0394e-05	1.9474e-09	4.4129e-05	1.5952	0.11067	0.00062935	3.2252	0.28622	0.56446
11	101331121	103959636	5684	50	-7.1886e-05	2.2148e-09	4.7062e-05	-1.5275	0.12664	0.00017037	3.5822	0.10006	1.2812
11	103959636	104873284	1487	47	6.2151e-05	1.4788e-09	3.8455e-05	1.6162	0.10606	0.00039307	3.3576	0.28625	0.56436
11	104873284	106520894	2377	50	-2.1151e-05	2.0736e-09	4.5537e-05	-0.46449	0.6423	0.00075741	3.1718	0.11485	1.2011
11	106520894	107844200	2457	50	2.4838e-06	2.3694e-09	4.8677e-05	0.051026	0.95931	0.00021453	3.5215	0.022639	2.0021
11	107844200	108437037	609	19	-1.467e-05	1.092e-09	3.3046e-05	-0.44392	0.6571	0.00034264	3.3954	0.15526	1.0141
11	108437037	109866116	1692	50	9.2033e-06	2.2059e-09	4.6967e-05	0.19595	0.84465	0.00025887	3.4714	0.082853	1.3861
11	109866116	111114397	2191	50	-1.971e-05	2.2469e-09	4.7401e-05	-0.41581	0.67755	0.00012668	3.6588	0.093824	1.3176
11	111114397	112459488	1477	50	9.0023e-05	2.5177e-09	5.0177e-05	1.7941	0.072797	3.5744e-05	3.9713	0.021599	2.0218
11	112459488	114257728	3071	50	0.00018372	3.2423e-09	5.6941e-05	3.2266	0.0012529	7.23e-11	6.411	0.087187	1.3583
11	114257728	114830666	975	44	2.4979e-05	1.3389e-09	3.6591e-05	0.68267	0.49482	0.0013895	2.9912	0.28119	0.57932
11	114830666	116383348	2378	50	8.1534e-06	2.2995e-09	4.7953e-05	0.17003	0.86499	3.9262e-06	4.4692	0.35314	0.37685
11	116383348	117747110	2662	50	-4.1708e-05	2.0796e-09	4.5603e-05	-0.91459	0.36041	0.0009954	3.0916	0.092308	1.3267
11	117747110	119215476	2212	50	5.1903e-05	2.6367e-09	5.1348e-05	1.0108	0.31212	1.0918e-06	4.7356	0.070072	1.4753
11	119215476	120766806	2818	50	-1.4581e-05	1.8336e-09	4.2821e-05	-0.3405	0.73348	0.0092845	2.3541	0.12555	1.1477
11	120766806	121175943	744	39	7.4397e-06	1.2537e-09	3.5408e-05	0.21012	0.83358	0.0017596	2.9183	0.38788	0.28486
11	121175943	122591910	2011	50	2.874e-05	2.5801e-09	5.0795e-05	0.56581	0.57152	5.8534e-07	4.8605	0.1477	1.0464
11	122591910	123500117	1704	50	6.0448e-05	1.9208e-09	4.3826e-05	1.3793	0.16782	0.00392	2.6589	0.12131	1.1684
11	123500117	124495528	2285	50	3.6561e-05	2.2448e-09	4.7379e-05	0.77167	0.44031	0.00081436	3.1507	0.026643	1.9326
11	124495528	126311320	3432	50	2.9211e-05	2.2625e-09	4.7566e-05	0.61412	0.53913	0.00087114	3.131	0.021446	2.0248
11	126311320	127316679	2106	50	7.6475e-05	2.3264e-09	4.8232e-05	1.5855	0.11284	0.0001239	3.6645	0.050323	1.6417
11	127316679	128188537	1461	50	-2.4733e-05	1.9999e-09	4.472e-05	-0.55306	0.58022	0.00064328	3.219	0.16793	0.96239
11	128188537	130342575	3532	50	5.6262e-05	2.0246e-09	4.4996e-05	1.2504	0.21116	0.0013117	3.0087	0.11641	1.1931
11	130342575	131074612	1471	50	5.4532e-05	2.2248e-09	4.7168e-05	1.1561	0.24763	0.0012354	3.0269	0.023032	1.9948
11	131074612	133000046	3734	50	7.5765e-06	1.8639e-09	4.3173e-05	0.17549	0.86069	0.00069851	3.1953	0.41783	0.20746
11	133000046	134205993	1911	50	-1.8023e-05	1.7979e-09	4.2402e-05	-0.42505	0.6708	0.0017747	2.9157	0.39054	0.27792
11	134205993	134946452	2177	50	2.0118e-05	2.0519e-09	4.5298e-05	0.44412	0.65695	0.00026046	3.4698	0.23846	0.71126
12	61107	1080331	1593	50	-2.6821e-05	2.2896e-09	4.785e-05	-0.56052	0.57513	0.0014694	2.9741	0.010659	2.3023
12	1080331	2544786	2318	50	-2.7171e-05	1.7404e-09	4.1718e-05	-0.65131	0.51485	0.047213	1.6725	0.068156	1.4897
12	2544786	3677037	2188	50	0.0001337	2.2369e-09	4.7296e-05	2.8268	0.0047021	0.00071178	3.1898	0.031717	1.8561
12	3677037	4417679	1441	50	7.7533e-05	1.9645e-09	4.4322e-05	1.7493	0.080241	0.0027383	2.7776	0.11212	1.2153
12	4417679	5321472	1603	50	-4.1895e-05	2.2964e-09	4.7921e-05	-0.87425	0.38198	2.2342e-05	4.0818	0.17049	0.95221
12	5321472	6419753	2138	50	3.7183e-05	2.0111e-09	4.4846e-05	0.82913	0.40703	8.9081e-05	3.7481	0.45594	0.11067
12	6419753	8377536	2287	50	-4.1392e-05	1.8267e-09	4.274e-05	-0.96844	0.33282	0.013633	2.2077	0.099595	1.2839
12	8377536	9031395	655	50	3.7585e-05	1.3798e-09	3.7146e-05	1.0118	0.31162	0.040023	1.7504	0.12228	1.1636
12	9031395	10481534	2270	50	4.9363e-05	1.8058e-09	4.2495e-05	1.1616	0.24539	0.0014897	2.9699	0.40448	0.24177
12	10481534	11754846	2310	50	6.1019e-06	1.7055e-09	4.1298e-05	0.14775	0.88254	0.017849	2.1004	0.19086	0.87474
12	11754846	12733528	1832	50	2.1894e-05	2.01e-09	4.4833e-05	0.48834	0.62531	0.0011758	3.0418	0.13829	1.0881
12	12733528	15241484	4390	50	5.6257e-05	2.0095e-09	4.4827e-05	1.255	0.20949	0.00017471	3.5756	0.35883	0.36158
12	15241484	16310460	1015	50	4.5999e-05	1.842e-09	4.2918e-05	1.0718	0.28381	0.0016275	2.9426	0.18051	0.91344
12	16310460	18087873	2596	50	2.9939e-05	2.0729e-09	4.5529e-05	0.65758	0.51081	0.00054305	3.2672	0.14088	1.0764
12	18087873	20863943	5525	50	-3.6811e-05	2.0417e-09	4.5185e-05	-0.81468	0.41526	0.00069282	3.1976	0.15172	1.0291
12	20863943	23820634	4971	50	0.00010276	2.466e-09	4.9658e-05	2.0694	0.038511	1.1117e-05	4.2412	0.072232	1.4594
12	23820634	25371083	2879	50	5.351e-05	2.5879e-09	5.0871e-05	1.0519	0.29286	6.036e-06	4.3763	0.037868	1.776
12	25371083	27799773	4682	50	-2.0229e-06	2.3244e-09	4.8212e-05	-0.041959	0.96653	0.00023291	3.4997	0.033083	1.8373
12	27799773	29651255	3419	50	6.3754e-05	2.3709e-09	4.8692e-05	1.3093	0.19043	0.00089298	3.1237	0.007227	2.4458
12	29651255	30512406	2414	50	1.4019e-05	2.085e-09	4.5662e-05	0.30702	0.75883	0.0050616	2.5716	0.025132	1.9577
12	30512406	32165592	3187	50	6.8724e-05	2.2033e-09	4.6939e-05	1.4641	0.14316	0.0043881	2.6206	0.0094056	2.3493
12	32165592	33076989	2342	50	7.2061e-05	2.2955e-09	4.7911e-05	1.504	0.13257	0.0014313	2.9821	0.010283	2.3159
12	33076989	37856717	3023	50	1.2765e-05	1.9989e-09	4.4709e-05	0.2855	0.77526	0.0027675	2.7741	0.042468	1.7227
12	37856717	39227169	1946	36	-2.5995e-05	1.7471e-09	4.1798e-05	-0.62192	0.53399	6.5027e-05	3.8264	0.38915	0.28153
12	39227169	40816185	2305	50	-3.2217e-05	1.9503e-09	4.4162e-05	-0.72951	0.46569	0.022887	1.9975	0.021613	2.0215
12	40816185	41658586	1619	50	-3.4052e-05	1.9904e-09	4.4614e-05	-0.76327	0.4453	6.8907e-05	3.8121	0.088682	1.3489
12	41658586	43984474	4491	50	0.00012003	2.3295e-09	4.8265e-05	2.4868	0.012889	0.00015027	3.6148	0.043006	1.7168
12	43984474	46024229	2532	50	6.6755e-06	2.2139e-09	4.7052e-05	0.14187	0.88718	0.00017676	3.5725	0.098547	1.2899
12	46024229	47714793	2273	50	9.2391e-05	2.7084e-09	5.2042e-05	1.7753	0.075848	1.5256e-07	5.1203	0.11457	1.2026
12	47714793	49001866	2925	50	9.1834e-07	2.0643e-09	4.5434e-05	0.020213	0.98387	0.010276	2.3161	0.016517	2.1317
12	49001866	51776494	3167	50	0.00012989	2.7844e-09	5.2768e-05	2.4616	0.013832	1.3729e-08	5.5569	0.20417	0.82683
12	51776494	53039004	2452	50	5.7107e-05	3.0371e-09	5.511e-05	1.0362	0.3001	2.7005e-07	5.0115	0.0039759	2.6541
12	53039004	54778823	2395	50	3.5581e-05	2.3853e-09	4.884e-05	0.72853	0.46629	1.4052e-05	4.1883	0.11697	1.1903
12	54778823	55665837	1490	50	8.1384e-06	1.8379e-09	4.287e-05	0.18984	0.84944	0.079619	1.4076	0.015493	2.1573
12	55665837	57548860	1900	50	8.9045e-05	2.1938e-09	4.6838e-05	1.9011	0.057286	0.00037412	3.3713	0.071929	1.4616
12	57548860	59308666	2156	50	2.9476e-05	2.3074e-09	4.8035e-05	0.61362	0.53946	6.8178e-05	3.8147	0.085565	1.3686
12	59308666	61123729	2475	50	-3.7703e-05	2.05e-09	4.5277e-05	-0.83272	0.405	0.00094768	3.1062	0.11609	1.1947
12	61123729	64032461	5430	50	7.8412e-05	2.4456e-09	4.9453e-05	1.5856	0.11284	2.6549e-05	4.0416	0.050114	1.6437
12	64032461	65559695	1967	50	-2.1742e-05	1.5706e-09	3.963e-05	-0.54861	0.58327	0.014563	2.1818	0.44405	0.1407
12	65559695	67181144	2183	50	1.8395e-05	2.7637e-09	5.2571e-05	0.34991	0.72641	1.9074e-05	4.1184	0.002853	2.7642
12	67181144	67909729	1309	50	6.7073e-05	2.1426e-09	4.6288e-05	1.449	0.14733	2.0968e-05	4.0965	0.06669	1.5009
12	67909729	69826542	3193	50	1.1119e-05	1.9852e-09	4.4555e-05	0.24956	0.80293	0.0019971	2.8786	0.11853	1.1824
12	69826542	70957987	2451	50	9.2298e-05	2.2785e-09	4.7734e-05	1.9336	0.053163	0.0011952	3.0369	0.014195	2.1919
12	70957987	72645075	2542	50	0.0001152	2.5203e-09	5.0203e-05	2.2946	0.021754	0.00011534	3.6828	0.008701	2.3781
12	72645075	73818454	1906	50	-2.1121e-05	2.904e-09	5.3889e-05	-0.39193	0.69511	5.923e-10	6.0823	0.33071	0.43795
12	73818454	76511314	4076	50	0.00012062	3.1167e-09	5.5827e-05	2.1607	0.03072	1.4593e-09	5.9361	0.051724	1.6284
12	76511314	78570570	3650	50	2.2001e-06	2.1506e-09	4.6375e-05	0.047442	0.96216	0.00015115	3.6133	0.16856	0.95985
12	78570570	80448150	1917	50	-6.1051e-08	1.9217e-09	4.3838e-05	-0.0013927	0.99889	0.00011078	3.6931	0.5	0
12	80448150	81467767	1556	50	-1.4752e-05	1.8371e-09	4.2862e-05	-0.34419	0.73071	0.0012603	3.0209	0.11908	1.1796
12	81467767	83502666	3207	50	4.7111e-05	2.397e-09	4.896e-05	0.96224	0.33593	3.8397e-05	3.9542	0.059507	1.5589
12	83502666	84303844	1536	50	6.5439e-05	1.5285e-09	3.9096e-05	1.6738	0.094171	0.00072202	3.1857	0.18557	0.89434
12	84303844	85990426	2363	50	5.3301e-05	2.1479e-09	4.6345e-05	1.1501	0.25011	0.0031186	2.735	0.020652	2.0405
12	85990426	89682122	4808	50	3.8552e-05	2.0555e-09	4.5338e-05	0.85033	0.39514	0.0011591	3.0461	0.1003	1.2799
12	89682122	92066155	3079	50	8.8355e-05	2.9483e-09	5.4298e-05	1.6272	0.10369	1.1831e-08	5.5828	0.067494	1.4947
12	92066155	94514567	4156	50	3.9518e-05	2.2845e-09	4.7796e-05	0.82681	0.40834	0.0007005	3.1944	0.020766	2.0382
12	94514567	96020785	3351	50	0.00013063	2.3039e-09	4.7999e-05	2.7214	0.0065005	4.8736e-05	3.8968	0.1068	1.2437
12	96020785	97108839	2134	50	3.049e-05	1.7974e-09	4.2395e-05	0.71918	0.47203	0.059544	1.5586	0.03327	1.8348
12	97108839	99305987	3725	50	-2.6073e-05	2.2683e-09	4.7627e-05	-0.54744	0.58408	0.0071791	2.4482	0.0028976	2.7591
12	99305987	101447641	3068	50	9.5144e-05	2.0591e-09	4.5377e-05	2.0968	0.036015	0.00078606	3.161	0.12471	1.1518
12	101447641	101862690	659	39	3.8119e-05	1.5274e-09	3.9082e-05	0.97535	0.32939	2.7732e-06	4.543	0.39587	0.26406
12	101862690	102964986	1505	50	8.9949e-05	3.1373e-09	5.6012e-05	1.6059	0.1083	1.3932e-08	5.5544	0.011084	2.2875
12	102964986	104848696	3543	50	4.1661e-05	2.3214e-09	4.8181e-05	0.86468	0.38721	0.00076623	3.1685	0.013547	2.2101
12	104848696	106436213	3032	50	-4.8584e-05	2.1182e-09	4.6024e-05	-1.0556	0.29114	0.00015232	3.6113	0.20697	0.81698
12	106436213	106958748	794	50	2.3388e-05	1.507e-09	3.8821e-05	0.60246	0.54687	0.03992	1.7516	0.02715	1.9244
12	106958748	109025901	3517	50	4.7411e-05	2.4728e-09	4.9727e-05	0.95342	0.34038	5.565e-07	4.8705	0.29345	0.54335
12	109025901	110336719	2062	50	6.6407e-05	3.0753e-09	5.5455e-05	1.1975	0.23112	7.098e-07	4.8222	0.0012358	3.0268
12	110336719	113263518	2074	50	9.0573e-05	2.7589e-09	5.2525e-05	1.7244	0.084642	5.9395e-06	4.3798	0.0074897	2.4329
12	113263518	113986709	1085	50	-3.9718e-05	2.2028e-09	4.6934e-05	-0.84626	0.39741	0.00016678	3.5877	0.096268	1.3031
12	113986709	115036602	2461	50	4.801e-05	2.5649e-09	5.0645e-05	0.94797	0.34314	8.5132e-05	3.7595	0.0070298	2.4557
12	115036602	115503216	909	50	1.5218e-05	1.896e-09	4.3543e-05	0.34949	0.72672	0.0041303	2.6412	0.080496	1.4017
12	115503216	117087471	2883	50	-1.6974e-05	2.1106e-09	4.5941e-05	-0.36948	0.71177	0.0019537	2.8855	0.044606	1.6996
12	117087471	118135375	1754	50	3.057e-05	2.2108e-09	4.7019e-05	0.65016	0.51559	2.5309e-05	4.0528	0.27247	0.60536
12	118135375	119754110	3142	50	7.0773e-05	2.176e-09	4.6648e-05	1.5172	0.12922	0.0011733	3.0425	0.037261	1.7834
12	119754110	122007651	3601	50	0.00014795	2.0618e-09	4.5407e-05	3.2584	0.0011205	0.0091738	2.3585	0.018817	2.0788
12	122007651	124977980	3943	50	0.00013781	3.2567e-09	5.7067e-05	2.4148	0.015743	1.235e-08	5.5754	0.0034771	2.699
12	124977980	126445505	3059	50	3.3709e-05	2.236e-09	4.7287e-05	0.71286	0.47593	0.00070127	3.1941	0.032329	1.8476
12	126445505	127875098	3115	50	-8.6808e-06	2.3396e-09	4.8369e-05	-0.17947	0.85757	0.0003497	3.3898	0.02129	2.0278
12	127875098	129237297	3184	50	3.2095e-05	1.7587e-09	4.1937e-05	0.7653	0.44409	0.0075486	2.43	0.23466	0.72358
12	129237297	130377921	2856	50	-1.5077e-05	2.3596e-09	4.8576e-05	-0.31038	0.75627	5.7988e-05	3.8545	0.062418	1.5348
12	130377921	131786751	3603	50	-9.3839e-05	1.8265e-09	4.2738e-05	-2.1957	0.028114	0.0057181	2.5291	0.18154	0.90951
12	131786751	132807034	1710	50	3.6762e-05	2.2199e-09	4.7116e-05	0.78025	0.43524	0.00090726	3.119	0.030706	1.8705
12	132807034	133841511	1848	50	1.2142e-05	1.7118e-09	4.1374e-05	0.29348	0.76916	0.028412	1.9047	0.13076	1.1228
13	19020013	20686720	2831	50	2.3202e-05	2.5052e-09	5.0052e-05	0.46356	0.64297	0.00017196	3.5797	0.0073478	2.4398
13	20686720	22242174	3098	50	4.465e-05	2.1846e-09	4.6739e-05	0.9553	0.33943	0.00043346	3.3305	0.070297	1.4736
13	22242174	23594702	3141	50	4.1215e-05	2.0139e-09	4.4877e-05	0.9184	0.35841	0.01358	2.2092	0.020404	2.0455
13	23594702	24531937	2615	50	3.6015e-05	1.9759e-09	4.4451e-05	0.81022	0.41781	0.0034184	2.7047	0.088403	1.3507
13	24531937	25784362	3282	50	3.8718e-05	2.09e-09	4.5717e-05	0.84692	0.39704	0.0059746	2.5136	0.02134	2.0268
13	25784362	27284362	2555	50	1.1696e-05	1.6916e-09	4.1129e-05	0.28438	0.77612	0.004878	2.5844	0.41733	0.20872
13	27284362	29257551	4079	50	5.2264e-05	1.7516e-09	4.1852e-05	1.2488	0.21174	0.031344	1.8614	0.090059	1.3404
13	29257551	30483267	2519	50	2.4439e-05	1.9231e-09	4.3854e-05	0.5573	0.57733	0.0018539	2.902	0.18943	0.88
13	30483267	32301815	3476	50	6.2823e-06	2.7639e-09	5.2573e-05	0.1195	0.90488	9.735e-09	5.6166	0.26452	0.62947
13	32301815	33776903	2257	50	2.2487e-05	2.232e-09	4.7244e-05	0.47597	0.63409	0.0011245	3.0552	0.023246	1.9909
13	33776903	35026464	1914	50	5.0515e-05	2.198e-09	4.6883e-05	1.0775	0.28127	0.00014412	3.6257	0.12478	1.1514
13	35026464	36046367	1166	50	-1.6976e-05	2.4222e-09	4.9216e-05	-0.34493	0.73015	0.00010039	3.718	0.0070235	2.4561
13	36046367	37498185	2724	50	4.1512e-05	2.0388e-09	4.5154e-05	0.91935	0.35791	0.0014143	2.9858	0.099853	1.2824
13	37498185	38878163	2807	50	6.7876e-05	2.2871e-09	4.7824e-05	1.4193	0.15581	0.00027793	3.4523	0.040488	1.745
13	38878163	41069263	3689	50	8.4335e-05	2.2648e-09	4.759e-05	1.7721	0.076377	0.00055307	3.262	0.029865	1.8828
13	41069263	43101027	2970	50	-8.5376e-06	2.2784e-09	4.7732e-05	-0.17886	0.85804	4.5048e-05	3.9158	0.13416	1.107
13	43101027	44901409	2951	50	-3.5002e-05	2.4476e-09	4.9473e-05	-0.70749	0.47926	1.5491e-05	4.1661	0.068736	1.4853
13	44901409	46495214	2176	50	1.1341e-05	1.8551e-09	4.3071e-05	0.26332	0.79231	0.014354	2.1875	0.076897	1.4263
13	46495214	47431079	1489	50	-1.0543e-06	2.1339e-09	4.6194e-05	-0.022824	0.98179	0.00045379	3.3177	0.10104	1.2756
13	47431079	49383962	3070	50	2.1889e-05	1.7933e-09	4.2347e-05	0.51689	0.60524	0.0031999	2.7266	0.30539	0.50897
13	49383962	51591091	3261	50	-2.5037e-06	2.6181e-09	5.1167e-05	-0.048932	0.96097	1.094e-05	4.2448	0.019347	2.0674
13	51591091	53339622	1505	50	4.9267e-05	2.2505e-09	4.7439e-05	1.0385	0.29903	0.00092781	3.1124	0.022819	1.9987
13	53339622	54682864	2136	50	-4.9221e-06	2.9901e-09	5.4682e-05	-0.090013	0.92828	5.5522e-08	5.3077	0.018972	2.0755
13	54682864	55817131	1973	50	7.3657e-06	2.3039e-09	4.7999e-05	0.15345	0.87804	0.00020301	3.5361	0.028322	1.906
13	55817131	57554217	2177	50	3.7189e-05	2.0826e-09	4.5635e-05	0.81493	0.41511	9.7831e-05	3.7246	0.060078	1.5541
13	57554217	58410626	1200	42	1.4023e-05	1.4802e-09	3.8473e-05	0.36447	0.7155	0.00027549	3.4547	0.075709	1.4345
13	58410626	59302271	1440	45	4.7709e-05	2.1391e-09	4.625e-05	1.0315	0.30229	8.8182e-09	5.6337	0.46781	0.080787
13	59302271	60854778	2626	50	3.3465e-05	2.6604e-09	5.1579e-05	0.64882	0.51645	1.0805e-06	4.7377	0.058134	1.5706
13	60854778	61591949	1572	50	-3.3985e-05	2.0566e-09	4.535e-05	-0.7494	0.45362	0.00045416	3.3175	0.057503	1.5761
13	61591949	63971559	4807	50	2.5208e-05	2.4802e-09	4.9801e-05	0.50617	0.61273	7.1951e-05	3.8014	0.018555	2.0846
13	63971559	65200602	2657	50	-3.0332e-05	1.8467e-09	4.2973e-05	-0.70585	0.48028	0.013492	2.2117	0.065457	1.5105
13	65200602	67844453	3752	50	1.6196e-06	2.7229e-09	5.2182e-05	0.031038	0.97524	4.6605e-08	5.3395	0.18008	0.91508
13	67844453	70724516	5773	50	-5.7026e-06	2.8088e-09	5.2998e-05	-0.1076	0.91431	6.6756e-07	4.8345	0.021143	2.0307
13	70724516	71526791	1620	50	3.5866e-05	2.0071e-09	4.4801e-05	0.80058	0.42338	0.00023484	3.4975	0.3215	0.4635
13	71526791	73934089	3985	50	4.2111e-06	2.2154e-09	4.7068e-05	0.08947	0.92871	4.2467e-05	3.93	0.20995	0.80659
13	73934089	75670143	3149	50	9.0921e-05	2.4577e-09	4.9575e-05	1.834	0.066655	4.3337e-06	4.448	0.129	1.1311
13	75670143	77410555	3222	50	-3.5539e-06	1.7224e-09	4.1502e-05	-0.085634	0.93176	0.01706	2.1186	0.17641	0.92915
13	77410555	78808813	2017	50	6.9401e-06	1.4183e-09	3.766e-05	0.18428	0.85379	0.079096	1.4112	0.3705	0.33054
13	78808813	80585676	2422	50	0.00011007	2.3479e-09	4.8455e-05	2.2715	0.023116	3.5861e-06	4.4885	0.28275	0.5747
13	80585676	82581814	3527	50	9.5221e-05	2.2395e-09	4.7324e-05	2.0121	0.044208	0.0019842	2.8807	0.013461	2.2127
13	82581814	84133144	2589	50	1.849e-05	2.0836e-09	4.5646e-05	0.40506	0.68543	0.00056002	3.2585	0.12024	1.1738
13	84133144	85610916	2638	50	3.0365e-05	3.3303e-09	5.7709e-05	0.52617	0.59877	1.315e-08	5.5644	0.0014634	2.9753
13	85610916	88559882	5526	50	4.345e-05	2.2498e-09	4.7432e-05	0.91606	0.35964	6.2104e-05	3.8377	0.13791	1.0898
13	88559882	90521311	3223	50	-4.7646e-05	2.0953e-09	4.5774e-05	-1.0409	0.29792	0.00014516	3.6238	0.24349	0.69512
13	90521311	93129691	4856	50	-5.6151e-06	2.7241e-09	5.2193e-05	-0.10758	0.91433	1.8088e-06	4.6322	0.024214	1.9736
13	93129691	93586455	648	35	5.1914e-05	1.6967e-09	4.1191e-05	1.2603	0.20755	0.00071814	3.1873	0.00067476	3.2052
13	93586455	96087558	5026	50	2.9415e-05	1.89e-09	4.3475e-05	0.6766	0.49866	0.008982	2.3664	0.084508	1.3754
13	96087558	97519210	1782	50	-3.7897e-06	2.4021e-09	4.9011e-05	-0.077324	0.93837	1.9244e-05	4.1164	0.086577	1.3621
13	97519210	98938919	1829	50	1.1661e-05	1.7811e-09	4.2203e-05	0.27631	0.78231	0.023548	1.9854	0.091265	1.333
13	98938919	100574095	3238	50	8.8182e-05	2.485e-09	4.9849e-05	1.769	0.076899	2.9938e-05	4.0133	0.032941	1.8392
13	100574095	102300523	3107	50	3.5652e-05	2.6019e-09	5.1009e-05	0.69894	0.48459	4.1389e-07	4.9287	0.14995	1.0366
13	102300523	104066710	3368	50	9.1935e-05	2.1841e-09	4.6734e-05	1.9672	0.04916	0.0010211	3.084	0.038553	1.7677
13	104066710	104844114	1505	50	6.1421e-06	2.5378e-09	5.0376e-05	0.12192	0.90296	1.583e-05	4.1612	0.031492	1.8593
13	104844114	106247554	2666	50	4.1012e-05	2.2426e-09	4.7356e-05	0.86602	0.38648	1.6811e-05	4.1474	0.27061	0.61096
13	106247554	106750000	1202	50	-6.3686e-05	2.2814e-09	4.7764e-05	-1.3333	0.18242	0.00042366	3.3369	0.031393	1.8607
13	106750000	108189877	2446	50	1.5667e-05	2.3318e-09	4.8289e-05	0.32444	0.7456	0.0008314	3.1447	0.011418	2.2762
13	108189877	109121210	1885	50	4.3595e-05	1.7597e-09	4.1949e-05	1.0392	0.29869	0.0097086	2.3374	0.20046	0.83998
13	109121210	109815112	1541	50	-0.00011258	2.9724e-09	5.4519e-05	-2.0649	0.038929	5.7267e-07	4.8649	0.0045629	2.6073
13	109815112	111232073	3347	50	-7.0135e-06	2.011e-09	4.4844e-05	-0.1564	0.87572	0.001788	2.9133	0.1054	1.2514
13	111232073	112247592	2255	50	0.00021323	3.0202e-09	5.4956e-05	3.88	0.00010446	3.5759e-08	5.3873	0.018862	2.0778
13	112247592	113572488	2205	50	5.5503e-05	2.1344e-09	4.62e-05	1.2014	0.22961	0.00040646	3.3484	0.1077	1.2388
13	113572488	115109853	2517	50	2.2492e-05	1.7789e-09	4.2177e-05	0.53329	0.59384	0.0018338	2.9054	0.42089	0.19962
14	19002084	21589402	2794	50	9.4379e-06	1.4121e-09	3.7578e-05	0.25115	0.8017	0.22423	0.75797	0.16167	0.98762
14	21589402	23018665	3391	50	6.2167e-05	1.9759e-09	4.4451e-05	1.3986	0.16195	0.043446	1.712	0.0086408	2.3807
14	23018665	24905123	3065	50	3.4031e-06	2.204e-09	4.6947e-05	0.072488	0.94221	5.7293e-05	3.8574	0.19513	0.85916
14	24905123	26135686	2664	50	5.4568e-06	2.417e-09	4.9163e-05	0.11099	0.91162	9.6025e-07	4.7616	0.32271	0.46014
14	26135686	28466533	3565	50	-3.2639e-05	2.2217e-09	4.7135e-05	-0.69245	0.48866	3.9254e-06	4.4692	0.5	0
14	28466533	29972145	2111	50	8.7775e-05	2.4278e-09	4.9272e-05	1.7814	0.074842	1.4153e-05	4.1867	0.084726	1.374
14	29972145	32383265	3090	50	4.8702e-05	2.2808e-09	4.7758e-05	1.0198	0.30784	0.00068679	3.2001	0.021822	2.0175
14	32383265	34846251	4628	50	3.6451e-05	1.7503e-09	4.1837e-05	0.87126	0.38361	0.018213	2.0921	0.13943	1.0829
14	34846251	35859593	2002	50	6.73e-05	1.6117e-09	4.0145e-05	1.6764	0.093659	0.063726	1.5242	0.13451	1.1053
14	35859593	38667725	3593	50	-5.2382e-05	2.1016e-09	4.5843e-05	-1.1426	0.25319	0.002319	2.8312	0.042247	1.7252
14	38667725	40341990	2883	50	-8.3326e-05	2.5128e-09	5.0128e-05	-1.6623	0.096457	1.0055e-05	4.2637	0.052339	1.6226
14	40341990	41615502	2900	50	-4.2365e-05	1.747e-09	4.1797e-05	-1.0136	0.31077	0.0040344	2.6492	0.2516	0.66947
14	41615502	43137389	2477	50	-9.4923e-05	2.871e-09	5.3582e-05	-1.7716	0.076467	8.4079e-08	5.2315	0.043295	1.7137
14	43137389	44543227	2555	50	5.1912e-05	2.1244e-09	4.6091e-05	1.1263	0.26004	0.00072586	3.1842	0.080459	1.402
14	44543227	46081896	2024	50	-5.4423e-06	1.8176e-09	4.2633e-05	-0.12765	0.89842	0.02497	1.9605	0.065168	1.5128
14	46081896	46749130	1219	35	-6.2513e-06	1.3387e-09	3.6588e-05	-0.17086	0.86434	0.00010508	3.7065	0.26924	0.6151
14	46749130	48573586	3457	50	0.0001372	2.531e-09	5.0309e-05	2.7271	0.00639	0.0001692	3.584	0.0056959	2.5304
14	48573586	49005471	835	26	5.5289e-06	1.1899e-09	3.4494e-05	0.16029	0.87266	0.00020178	3.5377	0.19664	0.85367
14	49005471	50507760	2325	50	5.4345e-05	2.0129e-09	4.4865e-05	1.2113	0.22578	0.00050027	3.2904	0.2183	0.77796
14	50507760	51493572	1547	50	1.9069e-05	1.6349e-09	4.0434e-05	0.47161	0.63721	0.015271	2.163	0.31294	0.48754
14	51493572	53474383	3879	50	-2.772e-05	2.2588e-09	4.7527e-05	-0.58324	0.55973	0.00025907	3.4712	0.05409	1.6064
14	53474383	53997831	1000	42	1.2139e-07	1.7002e-09	4.1233e-05	0.0029441	0.99765	5.7749e-05	3.8555	0.057794	1.5736
14	53997831	55233681	1638	50	9.8754e-05	2.0413e-09	4.5181e-05	2.1857	0.028835	0.007715	2.4221	0.02666	1.9323
14	55233681	56216880	1697	50	1.9547e-05	2.9623e-09	5.4427e-05	0.35914	0.71949	1.0725e-07	5.1863	0.0023676	2.8245
14	56216880	57481262	2455	50	3.0993e-05	2.3222e-09	4.819e-05	0.64314	0.52013	1.0617e-05	4.2515	0.20614	0.81987
14	57481262	59448336	3126	50	6.7597e-05	2.0788e-09	4.5594e-05	1.4826	0.13818	0.0012445	3.0247	0.08007	1.4046
14	59448336	61680424	3073	50	1.1521e-05	2.574e-09	5.0735e-05	0.22708	0.82036	8.7536e-06	4.2945	0.033674	1.8294
14	61680424	63790015	3519	50	7.0375e-05	2.2498e-09	4.7432e-05	1.4837	0.13788	0.00022986	3.5032	0.06308	1.5294
14	63790015	65220298	1812	50	6.8361e-06	2.5654e-09	5.065e-05	0.13497	0.89264	9.8339e-06	4.2686	0.033709	1.8289
14	65220298	66399555	1901	50	-5.5219e-05	2.1246e-09	4.6093e-05	-1.198	0.23092	0.0005563	3.2604	0.095392	1.3083
14	66399555	67992317	1910	50	0.00014468	2.5994e-09	5.0984e-05	2.8378	0.004543	1.5486e-05	4.1662	0.0076271	2.4263
14	67992317	71131957	5242	50	3.7937e-05	2.4362e-09	4.9358e-05	0.76861	0.44213	8.2733e-06	4.307	0.10724	1.2413
14	71131957	72889615	2815	50	0.00010051	2.1776e-09	4.6665e-05	2.1539	0.031251	3.0552e-05	4.0085	0.30266	0.51676
14	72889615	76444767	5251	50	1.4841e-05	2.5056e-09	5.0056e-05	0.29649	0.76686	4.6559e-06	4.4326	0.087104	1.3588
14	76444767	77229472	1526	50	-4.8145e-05	1.8106e-09	4.2551e-05	-1.1315	0.25785	0.004604	2.6042	0.22814	0.74498
14	77229472	78561945	2899	50	-1.0543e-05	2.2267e-09	4.7188e-05	-0.22342	0.82321	0.0023466	2.8274	0.013174	2.2211
14	78561945	80186579	2226	50	5.2095e-05	2.2461e-09	4.7393e-05	1.0992	0.27168	0.0012322	3.0277	0.018897	2.0771
14	80186579	81579714	2422	50	1.513e-05	2.3097e-09	4.806e-05	0.31482	0.7529	1.7742e-05	4.1351	0.17497	0.93472
14	81579714	83138097	2416	50	-3.9541e-05	2.1366e-09	4.6223e-05	-0.85543	0.39232	0.00067423	3.2055	0.076743	1.4273
14	83138097	84241633	2023	50	2.9077e-05	2.316e-09	4.8125e-05	0.60419	0.54572	0.0001012	3.716	0.062582	1.5335
14	84241633	85746319	2690	50	3.4761e-05	2.4323e-09	4.9318e-05	0.70483	0.48092	8.4212e-06	4.3031	0.10934	1.2301
14	85746319	86647002	1416	50	2.6863e-06	1.7668e-09	4.2033e-05	0.063909	0.94904	0.014657	2.1792	0.14541	1.0563
14	86647002	87635341	1637	50	0.00010807	2.3488e-09	4.8464e-05	2.23	0.02575	0.00010801	3.6995	0.045609	1.689
14	87635341	89497643	3078	50	-4.5689e-05	2.1597e-09	4.6473e-05	-0.98314	0.32554	0.0004392	3.3268	0.084751	1.3738
14	89497643	91296860	3178	50	4.3738e-05	1.9331e-09	4.3967e-05	0.9948	0.31983	0.0089054	2.3695	0.06037	1.5517
14	91296860	93132299	3445	50	8.8826e-05	2.3236e-09	4.8203e-05	1.8427	0.065368	0.0006808	3.2027	0.014628	2.18
14	93132299	94325285	1936	50	7.3698e-05	2.2e-09	4.6904e-05	1.5712	0.11613	0.001115	3.0578	0.031309	1.8619
14	94325285	95750867	3596	50	6.5497e-05	2.3191e-09	4.8157e-05	1.3601	0.17381	0.00010739	3.701	0.058718	1.5656
14	95750867	96262415	1393	50	5.5793e-05	2.285e-09	4.7801e-05	1.1672	0.24313	0.0001694	3.5837	0.057789	1.5736
14	96262415	98341162	3678	50	4.193e-05	1.6548e-09	4.068e-05	1.0307	0.30267	0.02039	2.0458	0.23943	0.70814
14	98341162	99138532	1876	50	5.481e-06	2.4874e-09	4.9874e-05	0.1099	0.91249	3.2056e-06	4.5124	0.11902	1.1799
14	99138532	101534307	3757	50	4.8298e-05	2.2003e-09	4.6907e-05	1.0296	0.30318	0.0014958	2.9686	0.024763	1.964
14	101534307	103012102	2254	50	3.087e-05	2.2181e-09	4.7097e-05	0.65546	0.51217	0.00064769	3.217	0.04016	1.7488
14	103012102	105001723	3150	50	0.00015942	3.0839e-09	5.5533e-05	2.8708	0.0040947	6.2162e-09	5.6937	0.030408	1.8748
14	105001723	106340358	1740	50	-3.5142e-05	1.8871e-09	4.3441e-05	-0.80897	0.41853	0.0032829	2.7181	0.17134	0.94889
14	106340358	107289454	1709	50	5.5409e-05	1.8701e-09	4.3245e-05	1.2813	0.20009	0.0065935	2.4787	0.12274	1.1614
15	20001200	21131604	53	4	-2.3121e-05	6.057e-10	2.4611e-05	-0.93947	0.34749	5.7671e-05	3.8558	0.031975	1.8525
15	21131604	24195127	1807	50	-4.7286e-05	1.9127e-09	4.3734e-05	-1.0812	0.2796	0.00042058	3.3389	0.40568	0.23868
15	24195127	25108590	2226	50	-4.8689e-06	1.7805e-09	4.2196e-05	-0.11539	0.90814	0.0012385	3.0261	0.48499	0.037629
15	25108590	27298112	4104	50	2.0161e-05	1.7984e-09	4.2408e-05	0.47541	0.63449	0.0074502	2.4348	0.18475	0.8974
15	27298112	29338502	2498	50	-8.9554e-05	2.1372e-09	4.623e-05	-1.9372	0.052726	0.00048235	3.3006	0.094903	1.3112
15	29338502	30165568	1338	50	6.2227e-05	2.2336e-09	4.7261e-05	1.3167	0.18795	0.00038396	3.3641	0.051031	1.6349
15	30165568	31591821	1398	50	4.3123e-05	2.2665e-09	4.7607e-05	0.90581	0.36504	3.2608e-05	3.9931	0.17209	0.94593
15	31591821	32441811	1252	50	1.2922e-05	1.5992e-09	3.9991e-05	0.32311	0.74661	0.01907	2.0733	0.33893	0.41539
15	32441811	34015425	2592	50	-4.1063e-06	1.8681e-09	4.3222e-05	-0.095006	0.92431	0.00023656	3.4955	0.5	0
15	34015425	35083251	1815	50	3.1028e-05	1.7708e-09	4.2081e-05	0.73734	0.46092	0.0076962	2.423	0.21557	0.78726
15	35083251	37456502	3931	50	6.5274e-05	2.0032e-09	4.4757e-05	1.4584	0.14473	0.0014637	2.9753	0.12678	1.1417
15	37456502	38530777	1812	50	-3.6111e-06	2.1739e-09	4.6625e-05	-0.077449	0.93827	0.00013717	3.6384	0.15182	1.0286
15	38530777	40384132	3209	50	-2.1986e-05	2.0114e-09	4.4849e-05	-0.49022	0.62398	0.00027703	3.4532	0.29229	0.5467
15	40384132	41177514	1094	50	-2.4521e-05	2.3929e-09	4.8917e-05	-0.50127	0.61618	2.0795e-05	4.0985	0.041384	1.7348
15	41177514	42776399	2254	50	3.3746e-05	3.2121e-09	5.6675e-05	0.59543	0.55156	1.6464e-06	4.6517	0.00011549	3.6825
15	42776399	44198049	959	36	1.8868e-06	1.3927e-09	3.7319e-05	0.050557	0.95968	0.0035534	2.6918	0.13074	1.1229
15	44198049	46618787	2465	50	2.052e-05	2.2135e-09	4.7048e-05	0.43615	0.66272	0.001242	3.0253	0.02547	1.952
15	46618787	48136048	2585	50	2.8871e-05	2.082e-09	4.5629e-05	0.63274	0.5269	0.0021832	2.8504	0.05224	1.6235
15	48136048	50008043	1971	50	-5.2993e-05	2.0532e-09	4.5313e-05	-1.1695	0.2422	0.018594	2.0837	0.010157	2.3205
15	50008043	51677560	2809	50	1.616e-05	3.2849e-09	5.7314e-05	0.28195	0.77798	2.8035e-08	5.4309	0.0013883	2.9915
15	51677560	53069096	1827	50	5.2739e-05	2.7096e-09	5.2054e-05	1.0132	0.31099	5.9748e-07	4.8565	0.054472	1.603
15	53069096	54508528	2898	50	6.3955e-05	2.3348e-09	4.8319e-05	1.3236	0.18564	0.00039282	3.3578	0.020361	2.0463
15	54508528	55136269	1388	50	-2.7432e-05	1.5042e-09	3.8784e-05	-0.70731	0.47938	0.011895	2.2605	0.5	0
15	55136269	56901773	3488	50	4.4906e-08	1.9019e-09	4.3611e-05	0.0010297	0.99918	0.0068619	2.4644	0.094307	1.3147
15	56901773	58441366	2374	50	-4.5302e-06	2.0528e-09	4.5307e-05	-0.099989	0.92035	0.00025642	3.474	0.23907	0.70931
15	58441366	59694116	2094	50	-9.0451e-05	2.1327e-09	4.6181e-05	-1.9586	0.050155	0.00010923	3.6967	0.22263	0.76335
15	59694116	61265836	2561	50	1.5442e-05	2.0352e-09	4.5113e-05	0.3423	0.73212	0.00042021	3.3391	0.20801	0.81333
15	61265836	63215222	3300	50	-1.9249e-05	1.8346e-09	4.2832e-05	-0.44941	0.65314	0.019188	2.0708	0.071271	1.4664
15	63215222	65104668	2480	50	3.3688e-05	2.1297e-09	4.6148e-05	0.72999	0.4654	0.0049674	2.5781	0.017299	2.113
15	65104668	67094767	2918	50	5.5938e-05	2.2357e-09	4.7284e-05	1.183	0.2368	0.00013547	3.6416	0.098059	1.2927
15	67094767	69017999	2961	50	0.00022611	2.7324e-09	5.2273e-05	4.3256	1.5212e-05	1.0179e-05	4.2609	0.0065528	2.4809
15	69017999	70133341	1211	50	-1.105e-06	2.6129e-09	5.1116e-05	-0.021617	0.98275	8.4706e-08	5.2301	0.2755	0.59626
15	70133341	71922649	2896	50	4.1544e-05	2.8143e-09	5.305e-05	0.7831	0.43357	0.0011183	3.0569	2.9694e-05	4.0152
15	71922649	73628714	1540	50	6.0488e-05	2.3586e-09	4.8565e-05	1.2455	0.21295	0.0010913	3.0642	0.0037876	2.6704
15	73628714	76398624	2848	50	3.8654e-05	2.2407e-09	4.7336e-05	0.8166	0.41416	0.0037929	2.67	0.0073788	2.4383
15	76398624	78516053	2993	50	-7.5549e-05	3.6486e-09	6.0404e-05	-1.2507	0.21103	7.4578e-05	3.7925	4.3724e-09	5.7534
15	78516053	80860978	4631	50	-0.00012621	6.3942e-09	7.9964e-05	-1.5783	0.11449	6.9651e-05	3.8094	1.1621e-29	11.25
15	80860978	84260468	3703	50	9.109e-05	2.7664e-09	5.2596e-05	1.7319	0.083297	2.7791e-06	4.5425	0.012065	2.255
15	84260468	86652905	3877	50	3.8236e-05	2.4727e-09	4.9726e-05	0.76892	0.44194	0.00035184	3.3881	0.0056397	2.5339
15	86652905	88369943	3226	50	-8.5507e-05	2.4075e-09	4.9066e-05	-1.7427	0.081391	9.3691e-05	3.7354	0.03004	1.8802
15	88369943	90475551	3216	50	3.2504e-05	2.2737e-09	4.7683e-05	0.68168	0.49544	2.8409e-05	4.0257	0.17581	0.93147
15	90475551	92164392	3271	50	1.3089e-05	2.0154e-09	4.4893e-05	0.29155	0.77063	0.00542	2.5478	0.045243	1.6928
15	92164392	93780902	3523	50	2.5163e-05	1.9829e-09	4.4529e-05	0.5651	0.57201	0.00024084	3.4907	0.36025	0.35779
15	93780902	94924330	2822	50	1.2736e-06	1.6849e-09	4.1047e-05	0.031028	0.97525	0.066612	1.5015	0.07629	1.4305
15	94924330	96141596	2363	50	7.7247e-05	1.9724e-09	4.4411e-05	1.7394	0.081973	0.00054984	3.2637	0.26502	0.62795
15	96141596	98030910	3114	50	3.7298e-05	2.1861e-09	4.6756e-05	0.79771	0.42504	0.00014009	3.633	0.13791	1.0898
15	98030910	99244059	2910	50	-8.231e-06	1.9429e-09	4.4078e-05	-0.18674	0.85187	0.001054	3.0746	0.22779	0.74613
15	99244059	100636847	2915	50	1.6706e-05	2.476e-09	4.9759e-05	0.33573	0.73707	2.0349e-05	4.1035	0.044619	1.6994
15	100636847	101552694	2041	50	-4.3202e-05	2.1395e-09	4.6255e-05	-0.934	0.35031	0.00093314	3.1107	0.06007	1.5542
15	101552694	102520966	1776	50	-4.5166e-05	1.7666e-09	4.2031e-05	-1.0746	0.28256	0.0017758	2.9155	0.45018	0.1252
16	60054	1207206	2303	50	4.7386e-05	2.6e-09	5.099e-05	0.92933	0.35272	9.5962e-06	4.2741	0.025062	1.9589
16	1207206	2764829	2631	50	-4.3387e-05	2.3668e-09	4.865e-05	-0.89181	0.3725	0.00028892	3.4418	0.019077	2.0732
16	2764829	4001196	1771	50	1.082e-05	2.3717e-09	4.87e-05	0.22219	0.82417	0.0001277	3.6568	0.033296	1.8344
16	4001196	5118345	1921	50	4.4415e-05	2.8735e-09	5.3605e-05	0.82856	0.40736	1.4046e-07	5.1358	0.031201	1.8634
16	5118345	5891580	2115	50	7.7261e-05	2.626e-09	5.1244e-05	1.5077	0.13163	6.4801e-06	4.3608	0.02569	1.9483
16	5891580	6893551	2832	50	5.9188e-05	2.1305e-09	4.6157e-05	1.2823	0.19973	2.0555e-05	4.1012	0.44181	0.14639
16	6893551	7529121	2299	50	-3.5769e-05	2.0307e-09	4.5063e-05	-0.79376	0.42734	0.0028953	2.7594	0.064655	1.5168
16	7529121	8338519	2563	50	4.5705e-05	2.2491e-09	4.7425e-05	0.96373	0.33518	1.2273e-05	4.2189	0.29727	0.53226
16	8338519	9799419	3773	50	2.9883e-05	2.0815e-09	4.5623e-05	0.65499	0.51247	0.0018257	2.9068	0.059889	1.5557
16	9799419	10426032	1629	50	-1.9356e-06	2.1295e-09	4.6146e-05	-0.041944	0.96654	0.0004629	3.3122	0.10314	1.2638
16	10426032	11520161	2562	50	-1.4008e-05	2.4263e-09	4.9258e-05	-0.28439	0.77611	0.00012492	3.6624	0.020521	2.0431
16	11520161	12613098	2121	50	0.00011151	2.5348e-09	5.0347e-05	2.2149	0.026766	4.5785e-05	3.9119	0.015345	2.1611
16	12613098	13154437	1636	50	0.00010668	2.502e-09	5.002e-05	2.1328	0.032937	1.3032e-05	4.2054	0.048782	1.6568
16	13154437	14464002	2574	50	-1.7071e-05	2.0876e-09	4.569e-05	-0.37363	0.70868	0.0024955	2.8076	0.045004	1.6954
16	14464002	16154060	1338	50	-5.4418e-07	2.0595e-09	4.5382e-05	-0.011991	0.99043	0.00093413	3.1104	0.11178	1.2171
16	16154060	17644749	1792	50	-0.00010654	2.5589e-09	5.0586e-05	-2.1061	0.035195	5.5628e-06	4.3941	0.051084	1.6344
16	17644749	18643607	965	50	4.8218e-05	2e-09	4.4722e-05	1.0782	0.28095	7.8429e-05	3.78	0.15189	1.0284
16	18643607	20150571	2220	50	-6.5622e-05	1.6758e-09	4.0936e-05	-1.603	0.10893	0.092461	1.3257	0.058719	1.5656
16	20150571	22448904	2156	50	1.5505e-05	1.7455e-09	4.1779e-05	0.37112	0.71055	0.003551	2.692	0.37192	0.32677
16	22448904	24136875	2313	50	2.3136e-05	1.9439e-09	4.4089e-05	0.52475	0.59976	0.027351	1.9212	0.019701	2.06
16	24136875	25986862	3666	50	8.8667e-05	2.2148e-09	4.7062e-05	1.8841	0.059557	0.00078466	3.1616	0.035878	1.8007
16	25986862	27445755	3116	50	4.1791e-05	1.9072e-09	4.3671e-05	0.95694	0.3386	0.0027489	2.7763	0.16695	0.96628
16	27445755	29036613	1409	50	3.9751e-05	2.59e-09	5.0892e-05	0.7811	0.43475	4.5469e-05	3.9136	0.0089314	2.3685
16	29036613	31382943	1713	50	0.00019451	2.3322e-09	4.8293e-05	4.0277	5.6328e-05	0.00033651	3.4003	0.02349	1.9865
16	31382943	46399473	918	49	0.00013148	1.8008e-09	4.2436e-05	3.0983	0.0019461	0.00052567	3.2764	0.13238	1.1152
16	46399473	49007926	1489	50	0.00013758	2.5151e-09	5.015e-05	2.7433	0.0060829	2.1263e-05	4.0933	0.031684	1.8566
16	49007926	52035823	4465	50	-1.3861e-05	2.4773e-09	4.9772e-05	-0.27848	0.78064	7.1954e-06	4.3378	0.084887	1.3729
16	52035823	53382572	2097	50	3.5013e-05	2.6805e-09	5.1774e-05	0.67627	0.49887	2.6112e-08	5.4436	0.28772	0.56006
16	53382572	55903774	4724	50	9.1478e-07	1.763e-09	4.1988e-05	0.021787	0.98262	0.0029679	2.7513	0.36993	0.33205
16	55903774	57664330	2915	50	4.1104e-05	2.5804e-09	5.0798e-05	0.80916	0.41842	2.1535e-06	4.596	0.074803	1.4409
16	57664330	59045405	2738	50	0.00011895	2.2561e-09	4.7498e-05	2.5043	0.01227	0.00021208	3.5246	0.063187	1.5286
16	59045405	60745694	2859	50	4.4263e-05	2.4334e-09	4.933e-05	0.8973	0.36956	0.00016797	3.5859	0.01533	2.1615
16	60745694	62229849	1855	50	-0.00010732	2.2013e-09	4.6918e-05	-2.2875	0.022168	0.0081491	2.4022	0.0052182	2.561
16	62229849	63691589	2309	50	-1.8778e-05	2.5383e-09	5.0381e-05	-0.37271	0.70936	2.2196e-05	4.0833	0.024928	1.9612
16	63691589	65938566	3934	50	2.6365e-05	2.6465e-09	5.1444e-05	0.51251	0.6083	1.0822e-06	4.7374	0.065082	1.5135
16	65938566	68841363	2930	50	-5.1236e-05	2.3188e-09	4.8154e-05	-1.064	0.28732	0.00064385	3.2187	0.016025	2.1438
16	68841363	71054028	2127	50	1.4458e-05	2.8165e-09	5.307e-05	0.27244	0.78529	5.2226e-05	3.88	0.00065347	3.2145
16	71054028	72935150	2136	50	0.00012304	2.735e-09	5.2297e-05	2.3526	0.018641	1.3575e-05	4.1961	0.0051062	2.5686
16	72935150	74971503	3228	50	2.6408e-05	2.2927e-09	4.7882e-05	0.55152	0.58128	0.0005505	3.2634	0.02323	1.9912
16	74971503	75977954	1638	50	-5.5604e-05	2.1072e-09	4.5904e-05	-1.2113	0.22578	0.0011709	3.0431	0.066638	1.5013
16	75977954	77523678	3770	50	5.5469e-05	2.5178e-09	5.0178e-05	1.1054	0.26897	1.3731e-05	4.1935	0.041202	1.7369
16	77523678	78456292	3065	50	2.999e-05	1.8939e-09	4.3519e-05	0.68911	0.49075	0.0066854	2.4737	0.10206	1.2699
16	78456292	79134815	2132	50	3.1794e-05	1.7346e-09	4.1649e-05	0.76339	0.44523	0.015488	2.1574	0.17389	0.93892
16	79134815	80297374	2827	50	3.67e-05	2.1235e-09	4.6081e-05	0.79642	0.42579	0.00035722	3.384	0.12594	1.1458
16	80297374	81772536	3572	50	2.5169e-05	2.0218e-09	4.4964e-05	0.55977	0.57564	0.00073455	3.1807	0.16788	0.96259
16	81772536	82747728	2442	50	2.8266e-05	1.7527e-09	4.1865e-05	0.67517	0.49957	0.0050414	2.573	0.30272	0.5166
16	82747728	83477208	2365	50	-6.2424e-06	2.5674e-09	5.067e-05	-0.1232	0.90195	1.3366e-05	4.1997	0.026993	1.927
16	83477208	84445883	3021	50	-4.5005e-07	2.0853e-09	4.5665e-05	-0.0098555	0.99214	0.00064208	3.2195	0.11674	1.1915
16	84445883	85148685	2236	50	2.6127e-05	2.863e-09	5.3507e-05	0.48828	0.62535	0.00055242	3.2624	3.4416e-05	3.9803
16	85148685	86156599	2281	50	6.1197e-05	2.4567e-09	4.9565e-05	1.2347	0.21695	0.0008566	3.1359	0.0030182	2.7458
16	86156599	86815411	1862	50	2.261e-05	2.0284e-09	4.5037e-05	0.50203	0.61565	0.0020798	2.8658	0.083434	1.3823
16	86815411	87647349	1596	50	7.7413e-05	2.3073e-09	4.8035e-05	1.6116	0.10705	0.00053488	3.2715	0.02072	2.0391
16	87647349	89041165	3524	50	1.6228e-05	1.9836e-09	4.4538e-05	0.36435	0.71559	0.0008524	3.1374	0.19807	0.84852
16	89041165	90292812	2273	50	-1.7284e-06	2.1986e-09	4.6889e-05	-0.036862	0.9706	5.8201e-05	3.8536	0.1965	0.85418
17	56	1172399	2407	50	6.3743e-05	1.6991e-09	4.122e-05	1.5464	0.12201	0.0066889	2.4735	0.34823	0.39009
17	1172399	1928731	1629	50	6.5481e-05	2.1175e-09	4.6016e-05	1.423	0.15473	0.00054347	3.267	0.10213	1.2695
17	1928731	3702312	3269	50	3.4212e-05	2.6239e-09	5.1224e-05	0.66788	0.50421	3.9002e-05	3.9504	0.0071144	2.4514
17	3702312	4696261	1989	50	7.5966e-05	2.2995e-09	4.7953e-05	1.5842	0.11315	2.5347e-05	4.0524	0.15676	1.0079
17	4696261	5741334	2169	50	3.2458e-06	2.9924e-09	5.4702e-05	0.059336	0.95268	3.1993e-08	5.4073	0.026188	1.94
17	5741334	7317398	3152	50	2.6763e-05	2.0009e-09	4.4732e-05	0.59831	0.54963	0.0096041	2.3415	0.031643	1.8572
17	7317398	8306425	1471	50	-3.8993e-05	2.2735e-09	4.7682e-05	-0.81777	0.41349	0.00027569	3.4545	0.045771	1.6873
17	8306425	9965921	3060	50	7.7423e-05	2.323e-09	4.8197e-05	1.6064	0.10819	4.3549e-06	4.4469	0.3002	0.52381
17	9965921	11102815	2122	50	-5.1994e-06	1.6162e-09	4.0202e-05	-0.12933	0.89709	0.013069	2.2241	0.37848	0.30947
17	11102815	12534769	2445	50	1.6421e-05	2.1397e-09	4.6257e-05	0.35499	0.7226	0.00039387	3.3571	0.10558	1.2504
17	12534769	13180372	1532	50	0.0001119	2.0304e-09	4.506e-05	2.4832	0.013019	0.0032884	2.7175	0.05893	1.5638
17	13180372	13894637	1830	50	6.261e-07	1.7274e-09	4.1562e-05	0.015064	0.98798	0.0058538	2.5208	0.32132	0.464
17	13894637	15019097	2803	50	-4.3142e-05	1.5851e-09	3.9813e-05	-1.0836	0.27854	0.027877	1.9129	0.29432	0.54081
17	15019097	16412342	1647	50	-4.7935e-07	1.7962e-09	4.2381e-05	-0.01131	0.99098	0.001102	3.0613	0.47398	0.065277
17	16412342	18856320	2889	50	8.8797e-05	2.4429e-09	4.9425e-05	1.7966	0.072402	4.2697e-05	3.9287	0.037646	1.7787
17	18856320	21290357	2033	50	-6.2239e-05	2.5913e-09	5.0905e-05	-1.2227	0.22146	1.4912e-05	4.1748	0.020062	2.0525
17	21290357	27334244	2936	50	4.4705e-05	2.6678e-09	5.1651e-05	0.86554	0.38674	1.4527e-06	4.6774	0.045863	1.6864
17	27334244	29786491	2260	50	8.1046e-05	2.397e-09	4.8959e-05	1.6554	0.097845	6.3388e-06	4.3656	0.16222	0.98539
17	29786491	31538425	2588	50	5.4207e-05	2.0882e-09	4.5696e-05	1.1862	0.23553	0.0067794	2.4687	0.019375	2.0668
17	31538425	32912798	3080	50	-4.6125e-05	2.8155e-09	5.3062e-05	-0.86927	0.3847	7.0481e-08	5.264	0.075485	1.4361
17	32912798	34469036	2238	50	1.8315e-05	2.1317e-09	4.617e-05	0.39668	0.6916	0.0002339	3.4986	0.15132	1.0308
17	34469036	36809344	2511	50	1.9584e-05	1.9513e-09	4.4174e-05	0.44334	0.65752	0.0020602	2.8688	0.14759	1.0468
17	36809344	38877404	2258	50	3.2069e-05	2.5605e-09	5.0601e-05	0.63375	0.52624	8.5935e-06	4.2986	0.0384	1.7696
17	38877404	39899810	2032	50	-8.5632e-06	1.7706e-09	4.2079e-05	-0.2035	0.83874	0.0068998	2.4624	0.23021	0.73816
17	39899810	41772087	1998	50	1.2636e-05	2.2232e-09	4.7151e-05	0.26798	0.78871	0.00037479	3.3708	0.056562	1.5843
17	41772087	43056905	1633	50	-5.54e-05	2.4002e-09	4.8992e-05	-1.1308	0.25814	4.7613e-05	3.9024	0.050538	1.6397
17	43056905	45876022	4134	50	5.0698e-05	2.9967e-09	5.4742e-05	0.92613	0.35438	1.6444e-09	5.9165	0.12405	1.155
17	45876022	47517400	2545	50	0.00017848	3.3111e-09	5.7542e-05	3.1017	0.001924	2.2009e-10	6.2391	0.027063	1.9258
17	47517400	49898957	3400	50	5.0548e-05	1.9257e-09	4.3883e-05	1.1519	0.24938	0.0074476	2.4349	0.073722	1.4486
17	49898957	50719055	1236	49	6.8773e-05	2.6957e-09	5.192e-05	1.3246	0.1853	4.1512e-10	6.139	0.019344	2.0675
17	50719055	51826118	1973	50	3.9776e-05	2.2732e-09	4.7678e-05	0.83427	0.40413	0.00015299	3.6102	0.030223	1.8775
17	51826118	53599432	2904	50	8.9821e-05	2.375e-09	4.8734e-05	1.8431	0.065319	0.0002412	3.4903	0.02027	2.0482
17	53599432	55357541	2685	50	3.3302e-05	2.1646e-09	4.6525e-05	0.71579	0.47412	0.0025951	2.795	0.021905	2.0159
17	55357541	57487512	2653	50	6.9573e-05	2.7082e-09	5.204e-05	1.3369	0.18126	6.659e-06	4.3548	0.011492	2.2737
17	57487512	59312755	1132	50	-2.886e-05	1.9103e-09	4.3707e-05	-0.66031	0.50906	0.0040805	2.6453	0.0030017	2.7476
17	59312755	61545589	2161	50	4.1097e-05	2.3225e-09	4.8192e-05	0.85278	0.39378	0.00013788	3.6371	0.048438	1.6602
17	61545589	63148128	1356	50	3.5744e-05	2.4131e-09	4.9123e-05	0.72764	0.46684	9.526e-07	4.7632	0.3304	0.4388
17	63148128	64800430	3398	50	-4.8454e-06	2.3395e-09	4.8368e-05	-0.10018	0.9202	0.00029335	3.4377	0.024353	1.9712
17	64800430	67858770	4647	50	3.2001e-05	2.4844e-09	4.9843e-05	0.64202	0.52086	1.9827e-05	4.1095	0.043433	1.7122
17	67858770	69387817	2935	50	3.5623e-05	2.0243e-09	4.4992e-05	0.79177	0.4285	0.00039452	3.3566	0.22957	0.74025
17	69387817	72672203	6213	50	-5.4293e-05	1.7234e-09	4.1514e-05	-1.3078	0.19093	0.00099362	3.0921	0.5	0
17	72672203	74375560	2282	50	7.156e-05	2.6362e-09	5.1344e-05	1.3937	0.1634	5.4043e-06	4.4003	0.026394	1.9367
17	74375560	76263413	3931	50	4.221e-05	1.716e-09	4.1425e-05	1.019	0.30823	0.016082	2.1424	0.19131	0.87307
17	76263413	77298636	2435	50	-1.16e-05	2.1497e-09	4.6365e-05	-0.2502	0.80243	0.0027931	2.7711	0.023641	1.9838
17	77298636	78837588	3346	50	-2.9966e-06	1.8953e-09	4.3535e-05	-0.068831	0.94512	0.0050184	2.5746	0.12338	1.1583
17	78837588	80034408	2404	50	7.1797e-05	3.1615e-09	5.6227e-05	1.2769	0.20163	3.2778e-10	6.1765	0.07798	1.4188
17	80034408	81194908	2244	50	-3.1998e-05	2.3575e-09	4.8554e-05	-0.65901	0.50989	0.0005025	3.2891	0.013466	2.2125
18	10644	912486	2008	50	4.7759e-05	1.9222e-09	4.3843e-05	1.0893	0.27601	0.0051953	2.5626	0.098884	1.2879
18	912486	1942911	1873	50	4.2724e-05	1.6785e-09	4.097e-05	1.0428	0.29703	0.018399	2.088	0.22159	0.76683
18	1942911	3891658	4112	50	2.4515e-05	1.5133e-09	3.8901e-05	0.6302	0.52856	0.064076	1.5214	0.2564	0.65449
18	3891658	5834180	3958	50	-1.814e-05	1.8095e-09	4.2538e-05	-0.42643	0.6698	0.00098447	3.0949	0.46681	0.083297
18	5834180	7090485	2296	50	7.2168e-05	2.2062e-09	4.6971e-05	1.5365	0.12443	0.00015713	3.6033	0.11185	1.2167
18	7090485	8498931	2513	50	3.7874e-05	1.7467e-09	4.1793e-05	0.90622	0.36482	0.018744	2.0804	0.1401	1.0799
18	8498931	11075913	5867	50	-4.8469e-05	1.5586e-09	3.9479e-05	-1.2277	0.21955	0.066311	1.5038	0.18943	0.88
18	11075913	11905440	1576	50	-3.2357e-05	2.3674e-09	4.8656e-05	-0.66501	0.50604	1.8664e-05	4.1234	0.11424	1.2043
18	11905440	14440799	4544	50	6.4969e-05	1.9242e-09	4.3866e-05	1.4811	0.13859	0.0070518	2.4546	0.077797	1.42
18	14440799	19485844	1209	50	9.5766e-05	2.1239e-09	4.6086e-05	2.078	0.03771	2.8948e-05	4.0212	0.19911	0.84479
18	19485844	20649472	1572	50	-4.7799e-05	2.6887e-09	5.1853e-05	-0.92181	0.35663	1.7648e-06	4.6373	0.033892	1.8264
18	20649472	22996651	3201	50	5.4104e-05	1.9034e-09	4.3628e-05	1.2401	0.21493	0.0012841	3.0152	0.26011	0.64301
18	22996651	24026191	1382	50	-2.7439e-05	1.981e-09	4.4509e-05	-0.6165	0.53756	0.00046619	3.3102	0.23765	0.71389
18	24026191	25927682	2841	50	2.4365e-05	2.0998e-09	4.5824e-05	0.53171	0.59493	0.000102	3.714	0.27848	0.58736
18	25927682	26875587	1262	49	-1.123e-05	1.451e-09	3.8093e-05	-0.29481	0.76814	0.00043451	3.3298	0.49852	0.0037222
18	26875587	27866478	1760	50	7.4193e-06	2.2704e-09	4.7648e-05	0.15571	0.87626	1.7307e-05	4.1408	0.10792	1.2377
18	27866478	30264066	4023	50	0.00011685	2.1819e-09	4.6711e-05	2.5015	0.012366	0.00075593	3.1724	0.048971	1.6549
18	30264066	31780067	1692	50	0.00010915	2.5175e-09	5.0174e-05	2.1754	0.029597	0.00010424	3.7085	0.0093823	2.3502
18	31780067	33861964	2836	50	6.4521e-05	2.5513e-09	5.051e-05	1.2774	0.20147	2.4892e-06	4.5657	0.086641	1.3617
18	33861964	35075250	1758	50	2.2405e-05	2.0223e-09	4.497e-05	0.49823	0.61832	0.002797	2.7707	0.070927	1.4689
18	35075250	36365490	2143	50	0.00010237	3.2158e-09	5.6708e-05	1.8052	0.071036	2.663e-06	4.5515	7.1172e-05	3.8041
18	36365490	37684367	1716	50	-7.773e-05	2.68e-09	5.1769e-05	-1.5015	0.13323	8.7182e-06	4.2954	0.0063381	2.4927
18	37684367	39892648	3619	50	-2.4727e-05	2.9518e-09	5.433e-05	-0.45513	0.64902	1.6255e-07	5.1083	0.013644	2.2074
18	39892648	42922106	4604	50	0.00018784	2.4388e-09	4.9384e-05	3.8036	0.00014261	0.00015253	3.611	0.015674	2.1526
18	42922106	44299246	2564	50	0.00010572	2.3412e-09	4.8386e-05	2.1849	0.0289	0.00031714	3.4165	0.022589	2.003
18	44299246	45939732	2644	50	-3.5232e-05	2.0607e-09	4.5395e-05	-0.77612	0.43768	0.0030136	2.7463	0.048934	1.6553
18	45939732	47730584	3382	50	5.497e-05	1.9533e-09	4.4196e-05	1.2438	0.21358	0.0017712	2.9163	0.15953	0.99639
18	47730584	51062185	5582	50	6.6838e-05	2.545e-09	5.0448e-05	1.3249	0.18521	6.4226e-07	4.8421	0.1789	0.91956
18	51062185	51554175	1347	34	8.2454e-05	1.3309e-09	3.6482e-05	2.2601	0.023813	0.00036511	3.378	0.13325	1.1112
18	51554175	55213838	4854	50	6.0784e-05	2.6557e-09	5.1534e-05	1.1795	0.2382	3.5973e-08	5.3862	0.29866	0.52825
18	55213838	56530220	2852	50	-2.9702e-05	2.0052e-09	4.4779e-05	-0.6633	0.50714	0.00076107	3.1704	0.18351	0.90205
18	56530220	57630483	2331	50	-3.517e-05	1.8826e-09	4.3389e-05	-0.81056	0.41762	0.014882	2.1732	0.059821	1.5563
18	57630483	59020751	2042	50	-1.3911e-05	2.4165e-09	4.9158e-05	-0.28298	0.77719	5.239e-07	4.8824	0.39936	0.25501
18	59020751	60277715	2564	50	2.7097e-05	2.1026e-09	4.5854e-05	0.59093	0.55457	0.0025111	2.8056	0.03935	1.7583
18	60277715	61820252	2511	50	0.00011475	2.043e-09	4.5199e-05	2.5387	0.011128	0.00028373	3.4467	0.24128	0.7022
18	61820252	63463402	2904	50	0.00010688	2.2323e-09	4.7248e-05	2.2621	0.023689	0.00016334	3.5932	0.08989	1.3414
18	63463402	64252801	1508	50	-1.931e-05	2.6279e-09	5.1263e-05	-0.37667	0.70642	3.8704e-08	5.3731	0.023221	1.9914
18	64252801	66125817	3863	50	-1.0494e-05	1.9251e-09	4.3876e-05	-0.23916	0.81098	0.0029339	2.7551	0.14192	1.0717
18	66125817	67175820	1593	50	7.774e-05	2.1102e-09	4.5937e-05	1.6923	0.090585	0.00019088	3.5524	0.19425	0.86234
18	67175820	68621179	2204	50	2.9001e-06	2.2318e-09	4.7242e-05	0.061388	0.95105	0.0001255	3.6612	0.10566	1.2499
18	68621179	69621618	2357	50	6.9721e-05	2.2108e-09	4.7019e-05	1.4828	0.13812	3.3575e-05	3.9862	0.24067	0.70415
18	69621618	71038474	2893	50	8.0888e-05	1.7782e-09	4.2168e-05	1.9182	0.055081	0.086097	1.3652	0.026101	1.9415
18	71038474	71971462	2188	50	-1.6369e-05	1.9856e-09	4.456e-05	-0.36736	0.71335	0.00036136	3.3808	0.29891	0.52755
18	71971462	73526987	2550	50	-1.6449e-05	2.079e-09	4.5596e-05	-0.36076	0.71828	0.00046064	3.3135	0.14847	1.043
18	73526987	74813815	2710	50	6.9901e-05	1.7265e-09	4.1552e-05	1.6823	0.092517	0.021613	2.0215	0.1451	1.0577
18	74813815	75976317	3245	50	5.7836e-05	2.1024e-09	4.5852e-05	1.2614	0.20717	0.00098667	3.0942	0.077871	1.4195
18	75976317	77149991	2708	50	2.7273e-05	2.0883e-09	4.5698e-05	0.5968	0.55064	0.00036098	3.3811	0.15982	0.99521
18	77149991	78017158	1965	50	6.5017e-05	2.8105e-09	5.3014e-05	1.2264	0.22005	5.7106e-07	4.8654	0.023016	1.9951
19	80840	610729	837	50	6.059e-06	1.9638e-09	4.4314e-05	0.13673	0.89125	0.00086476	3.1331	0.22244	0.76398
19	610729	2098396	2881	50	5.5258e-05	2.2971e-09	4.7929e-05	1.1529	0.24894	0.00044116	3.3256	0.026413	1.9363
19	2098396	3019660	1965	50	-1.1822e-05	2.272e-09	4.7666e-05	-0.24802	0.80412	1.444e-05	4.1821	0.24367	0.69455
19	3019660	4348967	2614	50	1.6005e-05	2.0421e-09	4.519e-05	0.35418	0.72321	0.001187	3.039	0.10913	1.2312
19	4348967	5811852	2753	50	3.1522e-05	2.6185e-09	5.1171e-05	0.61601	0.53788	3.2839e-07	4.9737	0.14928	1.0395
19	5811852	6684885	1461	50	2.8381e-06	2.0938e-09	4.5758e-05	0.062023	0.95054	0.0024297	2.8162	0.043578	1.7106
19	6684885	8347513	3735	50	-2.5957e-05	2.305e-09	4.801e-05	-0.54065	0.58875	0.0037095	2.6774	0.0038304	2.6667
19	8347513	9238393	1560	50	-6.6596e-05	1.922e-09	4.384e-05	-1.5191	0.12875	0.0090051	2.3654	0.065498	1.5102
19	9238393	11284028	3394	50	2.2288e-06	2.3384e-09	4.8357e-05	0.046091	0.96324	0.00028605	3.4445	0.025072	1.9587
19	11284028	13471127	2661	50	3.5286e-05	2.5863e-09	5.0856e-05	0.69385	0.48778	0.00011751	3.6781	0.0043043	2.6272
19	13471127	14486347	1486	50	3.6242e-05	1.679e-09	4.0976e-05	0.88448	0.37644	0.071434	1.4652	0.074627	1.4422
19	14486347	15648610	2275	50	1.1698e-05	1.6753e-09	4.0931e-05	0.2858	0.77503	0.017197	2.1154	0.23574	0.72008
19	15648610	16374416	2313	50	-8.2962e-05	2.4543e-09	4.9541e-05	-1.6746	0.09401	1.8227e-05	4.1289	0.058965	1.5635
19	16374416	18409862	3709	50	4.311e-05	1.751e-09	4.1845e-05	1.0302	0.3029	0.033803	1.8276	0.084794	1.3735
19	18409862	19877471	1935	50	0.00015934	2.8078e-09	5.2989e-05	3.0071	0.0026379	1.1834e-06	4.7193	0.014554	2.182
19	19877471	20905757	1729	50	-2.6734e-05	1.8812e-09	4.3373e-05	-0.61637	0.53765	0.00841	2.3906	0.09501	1.3105
19	20905757	22732896	4303	50	7.5756e-06	2.3511e-09	4.8488e-05	0.15624	0.87585	2.3116e-05	4.0739	0.11448	1.2031
19	22732896	23467746	1569	44	8.5693e-05	1.6619e-09	4.0766e-05	2.102	0.03555	0.0018558	2.9017	0.033468	1.8321
19	23467746	28557893	3759	50	8.6894e-05	2.3867e-09	4.8854e-05	1.7786	0.075298	6.4695e-06	4.3611	0.16833	0.9608
19	28557893	29790947	2921	50	3.3927e-05	2.0343e-09	4.5103e-05	0.75221	0.45193	0.0014409	2.9801	0.10207	1.2699
19	29790947	30727954	1791	50	2.3114e-06	1.764e-09	4.1999e-05	0.055033	0.95611	0.0069312	2.4608	0.23898	0.70958
19	30727954	32746520	2604	50	4.046e-05	2.9316e-09	5.4144e-05	0.74726	0.45491	4.0302e-10	6.1437	0.32542	0.4526
19	32746520	34262952	3082	50	-1.5457e-05	2.209e-09	4.7e-05	-0.32887	0.74226	4.3095e-05	3.9265	0.2169	0.78271
19	34262952	36469295	3581	50	8.9145e-05	1.8777e-09	4.3332e-05	2.0572	0.039664	0.0023436	2.8278	0.22095	0.76897
19	36469295	37527033	1634	50	2.2081e-05	2.0596e-09	4.5383e-05	0.48654	0.62658	0.00013244	3.6474	0.1006	1.2781
19	37527033	40170619	3852	50	4.0637e-05	2.1067e-09	4.5899e-05	0.88536	0.37596	0.0099925	2.3266	0.011204	2.2834
19	40170619	40984601	1030	50	9.7919e-06	1.7565e-09	4.1911e-05	0.23364	0.81527	0.0068149	2.4669	0.075295	1.4374
19	40984601	42131573	1732	50	2.9466e-05	2.712e-09	5.2077e-05	0.56582	0.57152	8.9519e-05	3.7469	0.0013556	2.9987
19	42131573	43862455	1037	50	5.1908e-05	2.0192e-09	4.4935e-05	1.1552	0.24802	5.1943e-05	3.8813	0.032033	1.8517
19	43862455	44744108	1514	50	5.7844e-05	1.8529e-09	4.3045e-05	1.3438	0.17901	0.0048077	2.5894	0.17005	0.95396
19	44744108	46102697	2275	50	-3.1644e-05	2.3377e-09	4.8349e-05	-0.65449	0.5128	0.0048319	2.5876	0.0020409	2.8718
19	46102697	47150082	1936	50	2.1356e-05	2.6029e-09	5.1019e-05	0.41858	0.67552	3.8148e-06	4.4753	0.044315	1.7027
19	47150082	49282227	3434	50	-5.5062e-06	2.1181e-09	4.6023e-05	-0.11964	0.90477	0.00076956	3.1672	0.081276	1.3965
19	49282227	51532567	3734	50	-0.00010003	2.0345e-09	4.5105e-05	-2.2177	0.026572	0.00051413	3.2827	0.18794	0.8855
19	51532567	52985290	3243	50	-2.8683e-05	2.0967e-09	4.579e-05	-0.6264	0.53105	0.0012119	3.0327	0.07076	1.4702
19	52985290	54602362	4449	50	4.9945e-05	1.8285e-09	4.2761e-05	1.168	0.24281	0.003469	2.6998	0.23976	0.70707
19	54602362	55728080	2287	50	2.3768e-05	2.0006e-09	4.4728e-05	0.53139	0.59515	0.00062482	3.2273	0.21002	0.80635
19	55728080	57521335	3642	50	0.00011167	2.0318e-09	4.5075e-05	2.4774	0.013236	0.0004223	3.3377	0.21192	0.79978
19	57521335	59118839	2837	50	0.00010971	2.3122e-09	4.8085e-05	2.2815	0.022521	0.00058789	3.2447	0.018365	2.0887
20	60479	697600	1205	50	6.2987e-05	2.4514e-09	4.9512e-05	1.2722	0.20331	6.7664e-05	3.8166	0.025372	1.9536
20	697600	2469501	3983	50	-1.0503e-05	1.8146e-09	4.2599e-05	-0.24656	0.80525	0.017918	2.0988	0.088131	1.3524
20	2469501	3828413	2504	50	-3.05e-05	2.319e-09	4.8156e-05	-0.63335	0.52651	0.00031207	3.4209	0.028043	1.9104
20	3828413	5477850	3837	50	1.0283e-05	2.1407e-09	4.6267e-05	0.22225	0.82412	6.1403e-05	3.8405	0.27642	0.59351
20	5477850	7084073	3233	50	3.1538e-05	1.8233e-09	4.2701e-05	0.73859	0.46016	0.017001	2.12	0.085961	1.3661
20	7084073	8117011	1921	50	3.8642e-05	1.6905e-09	4.1115e-05	0.93985	0.34729	0.035456	1.806	0.12776	1.137
20	8117011	9730921	2845	50	7.132e-05	1.9929e-09	4.4642e-05	1.5976	0.11013	0.00086622	3.1326	0.18501	0.89643
20	9730921	11249536	2915	50	-2.5466e-05	2.0693e-09	4.5489e-05	-0.55982	0.5756	0.00043655	3.3285	0.16349	0.98021
20	11249536	12447499	2327	50	-4.779e-06	2.6187e-09	5.1174e-05	-0.093387	0.9256	7.4598e-07	4.8123	0.096557	1.3014
20	12447499	13689864	2437	50	-9.945e-06	2.4046e-09	4.9036e-05	-0.20281	0.83929	2.8066e-06	4.5405	0.22508	0.75516
20	13689864	15958359	3770	50	-2.9941e-05	2.0761e-09	4.5564e-05	-0.65711	0.51111	0.00036557	3.3776	0.17222	0.94542
20	15958359	17487232	3498	50	-4.5504e-06	2.2367e-09	4.7293e-05	-0.096216	0.92335	0.0029627	2.7519	0.0096801	2.3385
20	17487232	18972203	3056	50	-3.9341e-05	1.8978e-09	4.3564e-05	-0.90306	0.3665	0.051266	1.6327	0.015463	2.158
20	18972203	20959710	3029	50	-1.7352e-05	1.9326e-09	4.3962e-05	-0.39471	0.69306	0.0015894	2.9499	0.19448	0.86149
20	20959710	22491456	1788	50	5.6957e-05	1.9696e-09	4.438e-05	1.2834	0.19935	0.00023106	3.5018	0.39068	0.27754
20	22491456	23293790	1375	50	-1.8497e-05	2.0218e-09	4.4965e-05	-0.41137	0.6808	0.00069523	3.1966	0.17306	0.94214
20	23293790	24717724	2689	50	-6.9181e-06	1.9757e-09	4.4449e-05	-0.15564	0.87631	0.0015171	2.9643	0.15033	1.035
20	24717724	25344231	1391	47	1.8246e-05	2.3299e-09	4.8269e-05	0.37802	0.70542	3.3111e-05	3.9895	0.0012661	3.0195
20	25344231	31614823	3420	50	0.00015686	2.8148e-09	5.3055e-05	2.9566	0.0031108	2.231e-06	4.5886	0.0086904	2.3786
20	31614823	32813441	1167	50	9.5545e-05	2.2438e-09	4.7369e-05	2.0171	0.04369	0.00076161	3.1702	0.027506	1.9188
20	32813441	34960446	2064	50	-2.5977e-05	2.4921e-09	4.9921e-05	-0.52036	0.60281	1.2463e-05	4.2155	0.054506	1.6026
20	34960446	36909530	2150	50	-4.0133e-05	1.8744e-09	4.3295e-05	-0.92697	0.35394	0.01514	2.1664	0.063046	1.5297
20	36909530	38436761	2184	50	3.9984e-07	2.0287e-09	4.5041e-05	0.0088772	0.99292	0.0045547	2.6079	0.046428	1.6805
20	38436761	39610856	1904	50	-7.9524e-05	2.03e-09	4.5055e-05	-1.765	0.077556	0.0068908	2.4629	0.032607	1.8438
20	39610856	40585689	1267	50	3.9637e-05	2.5103e-09	5.0103e-05	0.79112	0.42888	7.2561e-07	4.8178	0.049083	1.6538
20	40585689	41615460	1853	50	5.7063e-05	2.0477e-09	4.5252e-05	1.261	0.2073	0.00019912	3.5412	0.27694	0.59196
20	41615460	42680176	1733	50	0.00012488	2.7699e-09	5.263e-05	2.3728	0.017654	9.1437e-05	3.7416	0.00067841	3.2037
20	42680176	44839056	3271	50	-4.2608e-05	2.0845e-09	4.5657e-05	-0.93324	0.3507	0.0021119	2.8609	0.052442	1.6216
20	44839056	47199980	4064	50	3.745e-05	1.9631e-09	4.4307e-05	0.84524	0.39798	0.00068754	3.1998	0.25079	0.67201
20	47199980	49239658	3565	50	2.2221e-05	1.7489e-09	4.182e-05	0.53136	0.59517	0.005281	2.5569	0.30183	0.51916
20	49239658	52472549	5892	50	6.1464e-05	1.9682e-09	4.4365e-05	1.3854	0.16592	0.00032668	3.4084	0.34229	0.40623
20	52472549	54055266	2727	50	7.3551e-05	2.083e-09	4.564e-05	1.6116	0.10706	0.0022025	2.8476	0.051481	1.6307
20	54055266	56447959	4746	50	3.2355e-05	2.008e-09	4.481e-05	0.72205	0.47027	0.0011412	3.0508	0.14273	1.0681
20	56447959	58406572	3191	50	3.2057e-05	1.8048e-09	4.2483e-05	0.7546	0.45049	0.003121	2.7348	0.29045	0.55208
20	58406572	59561724	1911	50	0.00010187	2.4002e-09	4.8992e-05	2.0792	0.037596	6.2695e-06	4.368	0.1596	0.99611
20	59561724	61301855	4081	50	4.3746e-06	1.7953e-09	4.2371e-05	0.10325	0.91777	0.004102	2.6436	0.26592	0.6252
20	61301855	62190180	2176	50	8.2543e-05	2.9971e-09	5.4745e-05	1.5078	0.13161	0.0001561	3.605	2.2825e-05	4.0768
20	62190180	62965163	1415	50	0.00012041	2.7746e-09	5.2675e-05	2.2859	0.022261	1.8402e-07	5.0848	0.062198	1.5366
21	9411243	15950982	2181	50	-3.8703e-05	2.0503e-09	4.528e-05	-0.85475	0.39269	0.00058138	3.2479	0.15818	1.0019
21	15950982	18053165	3011	50	-7.1724e-05	2.2816e-09	4.7766e-05	-1.5016	0.13321	2.8301e-06	4.5387	0.42997	0.17646
21	18053165	19480375	2520	50	4.95e-05	2.1635e-09	4.6513e-05	1.0642	0.28722	4.8789e-05	3.8965	0.26854	0.61725
21	19480375	20962339	3299	50	6.0564e-05	2.2467e-09	4.7399e-05	1.2777	0.20134	0.00053566	3.2711	0.035939	1.7999
21	20962339	22072764	2411	50	6.9356e-05	2.6758e-09	5.1728e-05	1.3408	0.17999	7.7958e-08	5.2454	0.19532	0.85844
21	22072764	23362875	2830	50	1.3006e-05	1.9936e-09	4.465e-05	0.29129	0.77083	0.011481	2.2741	0.028794	1.8988
21	23362875	24696231	2347	50	4.7851e-05	2.3433e-09	4.8408e-05	0.9885	0.32291	1.1842e-05	4.227	0.17093	0.95048
21	24696231	26469122	3990	50	1.7135e-05	1.7768e-09	4.2152e-05	0.40651	0.68437	0.0046873	2.5981	0.27518	0.59723
21	26469122	27271019	1191	50	2.8935e-05	1.577e-09	3.9711e-05	0.72864	0.46622	0.012049	2.2556	0.066662	1.5011
21	27271019	29125226	3924	50	-2.3487e-05	1.7235e-09	4.1516e-05	-0.56574	0.57157	0.0061846	2.5014	0.31899	0.47052
21	29125226	31197025	3745	50	4.2165e-05	1.65e-09	4.062e-05	1.038	0.29925	0.0079857	2.4096	0.40676	0.23589
21	31197025	32668642	2579	50	-1.0585e-05	2.0703e-09	4.5501e-05	-0.23263	0.81605	3.2738e-05	3.9922	0.49122	0.022007
21	32668642	34376999	3198	50	-2.7295e-05	1.8715e-09	4.3261e-05	-0.63093	0.52808	0.01003	2.3252	0.089603	1.3432
21	34376999	35225465	1202	50	0.00011987	2.5298e-09	5.0297e-05	2.3833	0.017159	1.7068e-05	4.144	0.03218	1.8497
21	35225465	36524373	2080	50	4.2231e-06	2.3046e-09	4.8007e-05	0.087969	0.9299	7.0143e-05	3.8077	0.08593	1.3663
21	36524373	37870779	2514	50	5.3143e-05	1.9053e-09	4.3649e-05	1.2175	0.22342	0.0049184	2.5815	0.11642	1.1931
21	37870779	38711704	1537	50	0.00011518	1.9881e-09	4.4588e-05	2.5832	0.0097886	0.0043579	2.623	0.0673	1.4962
21	38711704	40482902	3259	50	8.461e-05	2.4472e-09	4.9469e-05	1.7104	0.087198	8.9177e-06	4.2904	0.094802	1.3118
21	40482902	41389527	2317	50	-6.76e-05	2.1009e-09	4.5835e-05	-1.4749	0.14025	0.0015071	2.9663	0.058669	1.566
21	41389527	43321528	4369	50	6.5763e-05	2.0809e-09	4.5617e-05	1.4416	0.1494	0.001032	3.0809	0.0893	1.3451
21	43321528	44506268	2959	50	-3.3217e-05	1.9052e-09	4.3648e-05	-0.76101	0.44665	0.0046124	2.6036	0.12168	1.1666
21	44506268	46177105	2141	50	-6.2752e-05	2.1445e-09	4.6309e-05	-1.3551	0.17539	0.00051333	3.2831	0.086253	1.3642
21	46177105	47492226	2796	50	-4.5998e-06	1.9412e-09	4.4059e-05	-0.1044	0.91685	0.00064931	3.2163	0.29199	0.54757
21	47492226	48119752	1471	50	-4.9002e-05	2.0894e-09	4.571e-05	-1.072	0.2837	0.00011281	3.6884	0.28248	0.57548
22	16050408	17674295	1046	50	2.9891e-05	1.8659e-09	4.3196e-05	0.69199	0.48894	0.0025621	2.7991	0.22614	0.75163
22	17674295	18296088	1307	50	-1.9155e-05	2.3212e-09	4.8179e-05	-0.39757	0.69095	0.00030543	3.4267	0.027936	1.912
22	18296088	19912358	2509	50	-2.1422e-05	2.3246e-09	4.8214e-05	-0.4443	0.65682	8.9931e-05	3.7457	0.062891	1.531
22	19912358	22357325	2904	50	7.0544e-05	2.3289e-09	4.8259e-05	1.4618	0.1438	0.00022218	3.5122	0.032865	1.8403
22	22357325	23712647	3043	50	-3.1368e-05	2.0049e-09	4.4777e-05	-0.70055	0.48358	0.00080414	3.1544	0.17831	0.92181
22	23712647	24984204	1896	50	-7.3467e-06	2.3229e-09	4.8196e-05	-0.15243	0.87885	0.00019732	3.5436	0.037719	1.7778
22	24984204	26791628	2973	50	3.8496e-05	1.6373e-09	4.0464e-05	0.95137	0.34142	0.039766	1.7534	0.16833	0.96079
22	26791628	27834752	2531	50	1.3149e-05	1.9191e-09	4.3808e-05	0.30015	0.76406	0.00081764	3.1495	0.2961	0.53565
22	27834752	29651799	2247	50	3.4186e-06	2.1474e-09	4.634e-05	0.073772	0.94119	0.0008084	3.1529	0.062247	1.5362
22	29651799	31439918	2483	50	4.7572e-05	2.2039e-09	4.6946e-05	1.0133	0.3109	0.0003286	3.4068	0.072258	1.4592
22	31439918	32664986	1634	50	-9.0339e-05	3.1068e-09	5.5739e-05	-1.6208	0.10507	5.6108e-09	5.7111	0.023711	1.9825
22	32664986	34494914	3672	50	6.4638e-05	2.2419e-09	4.7349e-05	1.3651	0.17221	0.00055118	3.263	0.03671	1.7902
22	34494914	35530985	2242	50	2.68e-05	1.8373e-09	4.2864e-05	0.62524	0.53181	0.02289	1.9974	0.059873	1.5558
22	35530985	37570269	3766	50	3.6176e-05	2.0044e-09	4.4771e-05	0.80803	0.41908	0.001492	2.9694	0.1242	1.1543
22	37570269	39307894	2462	50	5.2033e-06	1.6731e-09	4.0903e-05	0.12721	0.89877	0.0082808	2.3963	0.35773	0.36454
22	39307894	40545797	1687	50	8.034e-05	2.0405e-09	4.5172e-05	1.7786	0.075312	0.0013063	3.01	0.10387	1.2598
22	40545797	42690818	2314	50	-1.566e-05	3.5384e-09	5.9485e-05	-0.26325	0.79236	1.2583e-09	5.9604	0.00073422	3.1808
22	42690818	43714200	2058	50	6.134e-06	2.1726e-09	4.6611e-05	0.1316	0.8953	0.0014315	2.9821	0.032966	1.8389
22	43714200	44995308	2947	50	-1.8333e-05	2.106e-09	4.5892e-05	-0.39949	0.68953	0.00011115	3.6922	0.25866	0.64748
22	44995308	46470495	3408	50	1.9929e-05	2.3804e-09	4.8789e-05	0.40848	0.68292	1.1505e-06	4.725	0.36467	0.346
22	46470495	47596318	2448	50	-5.6185e-05	2.4624e-09	4.9622e-05	-1.1322	0.25753	3.8043e-06	4.4759	0.1334	1.1105
22	47596318	48903703	3042	50	-3.0694e-05	1.9654e-09	4.4332e-05	-0.69236	0.48871	9.7038e-05	3.7266	0.5	0
22	48903703	49824534	3822	50	-1.7806e-05	1.7394e-09	4.1706e-05	-0.42694	0.66942	0.0018484	2.9029	0.49709	0.0073005
22	49824534	51243298	2805	50	1.1726e-05	2.4533e-09	4.9531e-05	0.23675	0.81285	1.505e-05	4.1727	0.066786	1.5002
Supplementary_table1：The total results for hess. chr，Chromosome；num_snp,Number of SNPs; local_rhog , Local Heritability; se , Standard Error; P_asso_trait1/Z_trait1 , These columns represent the p-values and Z-scores for the association between the genetic variants and COPD.

## Sheet: Supplementary_table2
Table 2 :MiXeR-modeled genome-wide genetic overlap between COPD and Frailty
fname	trait1	trait2	dice (mean)	dice (std)	rho_zero (mean)	rho_zero (std)	rho_beta (mean)	rho_beta (std)	rg (mean)	rg (std)	fraction_concordant_within_shared (mean)	fraction_concordant_within_shared (std)	best_vs_min_AIC	best_vs_min_BIC	best_vs_max_AIC	best_vs_max_BIC
COPDvsFrialty	COPD	Frialty	0.384702	0.0246946	0.0187717	0.00187358	0.998557	0.00197412	0.477958	0.0133982	0.987289	0.0114501	-0.904056	-10.4513	3.286	-6.26126
Supplementary_table2：MiXeR-modeled genome-wide genetic overlap between COPD and Frailty. dice (mean), Dice coefficient's mean value; dice (std), The standard deviation of the Dice coefficient; rho_zero (mean), The mean genetic correlation (ρ) estimate under the null hypothesis that there's no genetic correlation between the traits; rho_zero (std), The standard deviation of the ρ estimate under th…

## Sheet: Supplementary_table3
Table 3: Summary of independent loci associated with COPD and Frailty in cross-phenotype association analysis.
uniqID	rsID	chr	pos	non_effect_allele	effect_allele	MAF	gwasP	r2	IndSigSNP	GenomicLocus	nearestGene	dist	func	CADD	RDB	minChrState	commonChrState	posMapFilt	eqtlMapFilt	ciMapFilt
6:32566149:A:G	rs9270664	6	32566149	G	A	0.4066	3.23053e-06	1	rs9270664	6	HLA-DRB1	8523	intergenic	3.999	5	5	15	1	0	0
5:120159102:G:T	rs12523352	5	120159102	G	T	0.4125	0.00173257	1	rs12523352	4	CTD-2334D19.1	32628	intergenic	16.95	3a	5	15	0	0	0
15:67447895:A:G	rs12441344	15	67447895	G	A	0.2197	0.00391012	1	rs12441344	13	SMAD3	0	intronic	0.004	5	4	5	1	0	0
17:47473616:A:G	rs2671657	17	47473616	G	A	0.4274	0.00849352	1	rs2671657	14	RP11-81K2.1	0	intronic	4.363	7	5	5	1	0	0
9:128654323:C:T	rs7024396	9	128654323	C	T	0.341	0.0113865	1	rs7024396	8	PBX3	0	intronic	0.319	6	5	15	1	0	0
3:49665976:G:T	rs6803222	3	49665976	G	T	0.331	0.0214172	1	rs6803222	1	BSN	0	intronic	2.224	5	4	15	1	0	0
4:3017169:C:T	rs11937729	4	3017169	C	T	0.3489	0.0218422	1	rs11937729	3	GRK4	0	intronic	4.75	6	5	15	1	0	0
14:104249923:C:T	rs111431167	14	104249923	C	T	0.1064	0.0248329	1	rs111431167	12	PPP1R13B	0	intronic	12.54	7	4	5	1	0	0
20:31173362:A:G	rs67696533	20	31173362	G	A	0.2783	0.025119	1	rs67696533	15	RP11-410N8.1	0	ncRNA_intronic	14.19	3a	1	1	1	0	0
10:126685916:A:G	rs12414708	10	126685916	G	A	0.4443	0.0270552	1	rs12414708	9	CTBP2	0	intronic	2.994	5	4	4	1	0	0
12:75298376:A:G	rs7967119	12	75298376	G	A	0.3728	0.0281166	1	rs7967119	11	RP11-81K13.1	116372	intergenic	0.095	6	15	15	0	0	0
3:57879611:G:T	rs6445932	3	57879611	G	T	0.2704	0.0298934	1	rs6445932	2	SLMAP	0	intronic	11.46	5	1	5	1	0	0
5:119926431:A:C	rs1037568	5	119926431	C	A	0.1819	0.0366241	1	rs1037568	4	PRR16	0	intronic	1.067	NA	5	15	1	0	0
8:142221414:A:G	rs3739240	8	142221414	G	A	0.4016	0.037282	1	rs3739240	7	SLC45A4	0	UTR3	0.049	NA	4	4	1	0	0
10:127760446:A:C	rs10901530	10	127760446	C	A	0.2674	0.0440036	1	rs10901530	10	ADAM12	0	intronic	0.304	7	4	15	1	0	0
5:131707429:A:G	rs2631360	5	131707429	G	A	0.4443	0.048316	1	rs2631360	5	SLC22A5/OCTN2	0	intronic	2.473	NA	1	7	1	0	0
Supplementary_table3:uniqID: Summary of independent loci associated with COPD and Frailty in cross-phenotype association analysis. uniqID ,A unique identifier for the genetic locus. rsID, The Reference SNP cluster ID. pos (Position), The specific position of the SNP on the chromosome. MAF , Minor Allele Frequency. dist, Distance. func, Function.

## Sheet: Supplementary_table4
Table 4 :eQTL results
uniqID	db	tissue	gene	FDR	CHR	BP	Gene Symbol
3:49385417:A:T	GTEx v8	Whole_Blood	ENSG00000004534	3.30235e-109	3	49385417	RBM6
3:49385417:A:T	GTEx v8	Whole_Blood	ENSG00000068745	7.04629e-10	3	49385417	IP6K2
3:49385417:A:T	GTEx v8	Whole_Blood	ENSG00000145020	4.35484e-40	3	49385417	AMT
3:49385417:A:T	GTEx v8	Whole_Blood	ENSG00000164062	0.0164054	3	49385417	APEH
3:49385417:A:T	GTEx v8	Whole_Blood	ENSG00000182179	2.47495e-51	3	49385417	UBA7
3:49385417:A:T	GTEx v8	Whole_Blood	ENSG00000198218	6.23749e-12	3	49385417	QRICH1
3:49389842:C:T	GTEx v8	Whole_Blood	ENSG00000004534	3.30235e-109	3	49389842	RBM6
3:49389842:C:T	GTEx v8	Whole_Blood	ENSG00000068745	7.04629e-10	3	49389842	IP6K2
3:49389842:C:T	GTEx v8	Whole_Blood	ENSG00000145020	4.35484e-40	3	49389842	AMT
3:49389842:C:T	GTEx v8	Whole_Blood	ENSG00000182179	2.47495e-51	3	49389842	UBA7
3:49389842:C:T	GTEx v8	Whole_Blood	ENSG00000198218	6.23749e-12	3	49389842	QRICH1
3:49391082:C:T	GTEx v8	Whole_Blood	ENSG00000004534	3.30235e-109	3	49391082	RBM6
3:49391082:C:T	GTEx v8	Whole_Blood	ENSG00000068745	7.04629e-10	3	49391082	IP6K2
3:49391082:C:T	GTEx v8	Whole_Blood	ENSG00000145020	4.35484e-40	3	49391082	AMT
3:49391082:C:T	GTEx v8	Whole_Blood	ENSG00000182179	2.47495e-51	3	49391082	UBA7
3:49391082:C:T	GTEx v8	Whole_Blood	ENSG00000198218	6.23749e-12	3	49391082	QRICH1
3:49391240:C:T	GTEx v8	Whole_Blood	ENSG00000004534	3.30235e-109	3	49391240	RBM6
3:49391240:C:T	GTEx v8	Whole_Blood	ENSG00000068745	7.04629e-10	3	49391240	IP6K2
3:49391240:C:T	GTEx v8	Whole_Blood	ENSG00000145020	4.35484e-40	3	49391240	AMT
3:49391240:C:T	GTEx v8	Whole_Blood	ENSG00000182179	2.47495e-51	3	49391240	UBA7
3:49391240:C:T	GTEx v8	Whole_Blood	ENSG00000198218	6.23749e-12	3	49391240	QRICH1
3:49394834:A:G	GTEx v8	Whole_Blood	ENSG00000004534	3.30235e-109	3	49394834	RBM6
3:49394834:A:G	GTEx v8	Whole_Blood	ENSG00000068745	7.04629e-10	3	49394834	IP6K2
3:49394834:A:G	GTEx v8	Whole_Blood	ENSG00000145020	4.35484e-40	3	49394834	AMT
3:49394834:A:G	GTEx v8	Whole_Blood	ENSG00000182179	2.47495e-51	3	49394834	UBA7
3:49394834:A:G	GTEx v8	Whole_Blood	ENSG00000198218	6.23749e-12	3	49394834	QRICH1
3:49395757:A:G	GTEx v8	Whole_Blood	ENSG00000004534	3.30235e-109	3	49395757	RBM6
3:49395757:A:G	GTEx v8	Whole_Blood	ENSG00000068745	7.04629e-10	3	49395757	IP6K2
3:49395757:A:G	GTEx v8	Whole_Blood	ENSG00000145020	4.35484e-40	3	49395757	AMT
3:49395757:A:G	GTEx v8	Whole_Blood	ENSG00000164062	0.0164054	3	49395757	APEH
3:49395757:A:G	GTEx v8	Whole_Blood	ENSG00000182179	2.47495e-51	3	49395757	UBA7
3:49395757:A:G	GTEx v8	Whole_Blood	ENSG00000198218	6.23749e-12	3	49395757	QRICH1
3:49396360:C:T	GTEx v8	Whole_Blood	ENSG00000004534	3.30235e-109	3	49396360	RBM6
3:49396360:C:T	GTEx v8	Whole_Blood	ENSG00000068745	7.04629e-10	3	49396360	IP6K2
3:49396360:C:T	GTEx v8	Whole_Blood	ENSG00000145020	4.35484e-40	3	49396360	AMT
3:49396360:C:T	GTEx v8	Whole_Blood	ENSG00000182179	2.47495e-51	3	49396360	UBA7
3:49396360:C:T	GTEx v8	Whole_Blood	ENSG00000198218	6.23749e-12	3	49396360	QRICH1
3:49399259:A:G	GTEx v8	Whole_Blood	ENSG00000004534	3.30235e-109	3	49399259	RBM6
3:49399259:A:G	GTEx v8	Whole_Blood	ENSG00000068745	7.04629e-10	3	49399259	IP6K2
3:49399259:A:G	GTEx v8	Whole_Blood	ENSG00000145020	4.35484e-40	3	49399259	AMT
3:49399259:A:G	GTEx v8	Whole_Blood	ENSG00000164062	0.0164054	3	49399259	APEH
3:49399259:A:G	GTEx v8	Whole_Blood	ENSG00000182179	2.47495e-51	3	49399259	UBA7
3:49399259:A:G	GTEx v8	Whole_Blood	ENSG00000198218	6.23749e-12	3	49399259	QRICH1
3:49405164:A:G	GTEx v8	Whole_Blood	ENSG00000004534	3.30235e-109	3	49405164	RBM6
3:49405164:A:G	GTEx v8	Whole_Blood	ENSG00000068745	7.04629e-10	3	49405164	IP6K2
3:49405164:A:G	GTEx v8	Whole_Blood	ENSG00000145020	4.35484e-40	3	49405164	AMT
3:49405164:A:G	GTEx v8	Whole_Blood	ENSG00000164062	0.0164054	3	49405164	APEH
3:49405164:A:G	GTEx v8	Whole_Blood	ENSG00000182179	2.47495e-51	3	49405164	UBA7
3:49405164:A:G	GTEx v8	Whole_Blood	ENSG00000198218	6.23749e-12	3	49405164	QRICH1
3:49406708:A:G	GTEx v8	Whole_Blood	ENSG00000004534	3.30235e-109	3	49406708	RBM6
3:49406708:A:G	GTEx v8	Whole_Blood	ENSG00000068745	7.04629e-10	3	49406708	IP6K2
3:49406708:A:G	GTEx v8	Whole_Blood	ENSG00000145020	4.35484e-40	3	49406708	AMT
3:49406708:A:G	GTEx v8	Whole_Blood	ENSG00000182179	2.47495e-51	3	49406708	UBA7
3:49406708:A:G	GTEx v8	Whole_Blood	ENSG00000198218	6.23749e-12	3	49406708	QRICH1
3:49407660:C:G	GTEx v8	Whole_Blood	ENSG00000004534	3.30235e-109	3	49407660	RBM6
3:49407660:C:G	GTEx v8	Whole_Blood	ENSG00000068745	7.04629e-10	3	49407660	IP6K2
3:49407660:C:G	GTEx v8	Whole_Blood	ENSG00000145020	4.35484e-40	3	49407660	AMT
3:49407660:C:G	GTEx v8	Whole_Blood	ENSG00000182179	2.47495e-51	3	49407660	UBA7
3:49407660:C:G	GTEx v8	Whole_Blood	ENSG00000198218	6.23749e-12	3	49407660	QRICH1
3:49408974:A:G	GTEx v8	Whole_Blood	ENSG00000004534	3.30235e-109	3	49408974	RBM6
3:49408974:A:G	GTEx v8	Whole_Blood	ENSG00000068745	7.04629e-10	3	49408974	IP6K2
3:49408974:A:G	GTEx v8	Whole_Blood	ENSG00000145020	4.35484e-40	3	49408974	AMT
3:49408974:A:G	GTEx v8	Whole_Blood	ENSG00000164062	0.0164054	3	49408974	APEH
3:49408974:A:G	GTEx v8	Whole_Blood	ENSG00000182179	2.47495e-51	3	49408974	UBA7
3:49408974:A:G	GTEx v8	Whole_Blood	ENSG00000198218	6.23749e-12	3	49408974	QRICH1
3:49412559:A:G	GTEx v8	Whole_Blood	ENSG00000004534	3.30235e-109	3	49412559	RBM6
3:49412559:A:G	GTEx v8	Whole_Blood	ENSG00000068745	7.04629e-10	3	49412559	IP6K2
3:49412559:A:G	GTEx v8	Whole_Blood	ENSG00000145020	4.35484e-40	3	49412559	AMT
3:49412559:A:G	GTEx v8	Whole_Blood	ENSG00000182179	2.47495e-51	3	49412559	UBA7
3:49412559:A:G	GTEx v8	Whole_Blood	ENSG00000198218	6.23749e-12	3	49412559	QRICH1
3:49414791:C:T	GTEx v8	Whole_Blood	ENSG00000004534	3.30235e-109	3	49414791	RBM6
3:49414791:C:T	GTEx v8	Whole_Blood	ENSG00000068745	7.04629e-10	3	49414791	IP6K2
3:49414791:C:T	GTEx v8	Whole_Blood	ENSG00000145020	4.35484e-40	3	49414791	AMT
3:49414791:C:T	GTEx v8	Whole_Blood	ENSG00000182179	2.47495e-51	3	49414791	UBA7
3:49414791:C:T	GTEx v8	Whole_Blood	ENSG00000198218	6.23749e-12	3	49414791	QRICH1
3:49416825:A:G	GTEx v8	Whole_Blood	ENSG00000004534	3.30235e-109	3	49416825	RBM6
3:49416825:A:G	GTEx v8	Whole_Blood	ENSG00000068745	7.04629e-10	3	49416825	IP6K2
3:49416825:A:G	GTEx v8	Whole_Blood	ENSG00000145020	4.35484e-40	3	49416825	AMT
3:49416825:A:G	GTEx v8	Whole_Blood	ENSG00000164062	0.0164054	3	49416825	APEH
3:49416825:A:G	GTEx v8	Whole_Blood	ENSG00000182179	2.47495e-51	3	49416825	UBA7
3:49416825:A:G	GTEx v8	Whole_Blood	ENSG00000198218	6.23749e-12	3	49416825	QRICH1
3:49417243:A:C	GTEx v8	Whole_Blood	ENSG00000004534	3.30235e-109	3	49417243	RBM6
3:49417243:A:C	GTEx v8	Whole_Blood	ENSG00000068745	7.04629e-10	3	49417243	IP6K2
3:49417243:A:C	GTEx v8	Whole_Blood	ENSG00000145020	4.35484e-40	3	49417243	AMT
3:49417243:A:C	GTEx v8	Whole_Blood	ENSG00000164062	0.0164054	3	49417243	APEH
3:49417243:A:C	GTEx v8	Whole_Blood	ENSG00000182179	2.47495e-51	3	49417243	UBA7
3:49417243:A:C	GTEx v8	Whole_Blood	ENSG00000198218	6.23749e-12	3	49417243	QRICH1
3:49423274:A:G	GTEx v8	Whole_Blood	ENSG00000004534	3.30235e-109	3	49423274	RBM6
3:49423274:A:G	GTEx v8	Whole_Blood	ENSG00000068745	7.04629e-10	3	49423274	IP6K2
3:49423274:A:G	GTEx v8	Whole_Blood	ENSG00000145020	4.35484e-40	3	49423274	AMT
3:49423274:A:G	GTEx v8	Whole_Blood	ENSG00000182179	2.47495e-51	3	49423274	UBA7
3:49423274:A:G	GTEx v8	Whole_Blood	ENSG00000198218	6.23749e-12	3	49423274	QRICH1
3:49424283:C:T	GTEx v8	Whole_Blood	ENSG00000004534	3.30235e-109	3	49424283	RBM6
3:49424283:C:T	GTEx v8	Whole_Blood	ENSG00000068745	7.04629e-10	3	49424283	IP6K2
3:49424283:C:T	GTEx v8	Whole_Blood	ENSG00000145020	4.35484e-40	3	49424283	AMT
3:49424283:C:T	GTEx v8	Whole_Blood	ENSG00000182179	2.47495e-51	3	49424283	UBA7
3:49424283:C:T	GTEx v8	Whole_Blood	ENSG00000198218	6.23749e-12	3	49424283	QRICH1
3:49427319:C:G	GTEx v8	Whole_Blood	ENSG00000004534	3.30235e-109	3	49427319	RBM6
3:49427319:C:G	GTEx v8	Whole_Blood	ENSG00000068745	7.04629e-10	3	49427319	IP6K2
3:49427319:C:G	GTEx v8	Whole_Blood	ENSG00000145020	4.35484e-40	3	49427319	AMT
3:49427319:C:G	GTEx v8	Whole_Blood	ENSG00000182179	2.47495e-51	3	49427319	UBA7
3:49427319:C:G	GTEx v8	Whole_Blood	ENSG00000198218	6.23749e-12	3	49427319	QRICH1
3:49431853:A:G	GTEx v8	Whole_Blood	ENSG00000004534	3.30235e-109	3	49431853	RBM6
3:49431853:A:G	GTEx v8	Whole_Blood	ENSG00000068745	7.04629e-10	3	49431853	IP6K2
3:49431853:A:G	GTEx v8	Whole_Blood	ENSG00000145020	4.35484e-40	3	49431853	AMT
3:49431853:A:G	GTEx v8	Whole_Blood	ENSG00000164062	0.0164054	3	49431853	APEH
3:49431853:A:G	GTEx v8	Whole_Blood	ENSG00000182179	2.47495e-51	3	49431853	UBA7
3:49431853:A:G	GTEx v8	Whole_Blood	ENSG00000198218	6.23749e-12	3	49431853	QRICH1
3:49434654:A:G	GTEx v8	Whole_Blood	ENSG00000004534	3.30235e-109	3	49434654	RBM6
3:49434654:A:G	GTEx v8	Whole_Blood	ENSG00000068745	7.04629e-10	3	49434654	IP6K2
3:49434654:A:G	GTEx v8	Whole_Blood	ENSG00000145020	4.35484e-40	3	49434654	AMT
3:49434654:A:G	GTEx v8	Whole_Blood	ENSG00000182179	2.47495e-51	3	49434654	UBA7
3:49434654:A:G	GTEx v8	Whole_Blood	ENSG00000198218	6.23749e-12	3	49434654	QRICH1
3:49435636:T:TAGCCAAGTG	GTEx v8	Whole_Blood	ENSG00000004534	3.30235e-109	3	49435636	RBM6
3:49435636:T:TAGCCAAGTG	GTEx v8	Whole_Blood	ENSG00000068745	7.04629e-10	3	49435636	IP6K2
3:49435636:T:TAGCCAAGTG	GTEx v8	Whole_Blood	ENSG00000145020	4.35484e-40	3	49435636	AMT
3:49435636:T:TAGCCAAGTG	GTEx v8	Whole_Blood	ENSG00000182179	2.47495e-51	3	49435636	UBA7
3:49435636:T:TAGCCAAGTG	GTEx v8	Whole_Blood	ENSG00000198218	6.23749e-12	3	49435636	QRICH1
3:49438221:A:G	GTEx v8	Whole_Blood	ENSG00000004534	3.30235e-109	3	49438221	RBM6
3:49438221:A:G	GTEx v8	Whole_Blood	ENSG00000068745	7.04629e-10	3	49438221	IP6K2
3:49438221:A:G	GTEx v8	Whole_Blood	ENSG00000145020	4.35484e-40	3	49438221	AMT
3:49438221:A:G	GTEx v8	Whole_Blood	ENSG00000182179	2.47495e-51	3	49438221	UBA7
3:49438221:A:G	GTEx v8	Whole_Blood	ENSG00000198218	6.23749e-12	3	49438221	QRICH1
3:49441091:A:G	GTEx v8	Whole_Blood	ENSG00000004534	3.30235e-109	3	49441091	RBM6
3:49441091:A:G	GTEx v8	Whole_Blood	ENSG00000068745	7.04629e-10	3	49441091	IP6K2
3:49441091:A:G	GTEx v8	Whole_Blood	ENSG00000145020	4.35484e-40	3	49441091	AMT
3:49441091:A:G	GTEx v8	Whole_Blood	ENSG00000164062	0.0164054	3	49441091	APEH
3:49441091:A:G	GTEx v8	Whole_Blood	ENSG00000182179	2.47495e-51	3	49441091	UBA7
3:49441091:A:G	GTEx v8	Whole_Blood	ENSG00000198218	6.23749e-12	3	49441091	QRICH1
3:49446097:G:GTATA	GTEx v8	Whole_Blood	ENSG00000004534	3.30235e-109	3	49446097	RBM6
3:49446097:G:GTATA	GTEx v8	Whole_Blood	ENSG00000068745	7.04629e-10	3	49446097	IP6K2
3:49446097:G:GTATA	GTEx v8	Whole_Blood	ENSG00000145020	4.35484e-40	3	49446097	AMT
3:49446097:G:GTATA	GTEx v8	Whole_Blood	ENSG00000164062	0.0164054	3	49446097	APEH
3:49446097:G:GTATA	GTEx v8	Whole_Blood	ENSG00000182179	2.47495e-51	3	49446097	UBA7
3:49446097:G:GTATA	GTEx v8	Whole_Blood	ENSG00000198218	6.23749e-12	3	49446097	QRICH1
3:49450449:C:T	GTEx v8	Whole_Blood	ENSG00000004534	3.30235e-109	3	49450449	RBM6
3:49450449:C:T	GTEx v8	Whole_Blood	ENSG00000068745	7.04629e-10	3	49450449	IP6K2
3:49450449:C:T	GTEx v8	Whole_Blood	ENSG00000145020	4.35484e-40	3	49450449	AMT
3:49450449:C:T	GTEx v8	Whole_Blood	ENSG00000182179	2.47495e-51	3	49450449	UBA7
3:49450449:C:T	GTEx v8	Whole_Blood	ENSG00000198218	6.23749e-12	3	49450449	QRICH1
3:49453834:C:T	GTEx v8	Whole_Blood	ENSG00000004534	3.30235e-109	3	49453834	RBM6
3:49453834:C:T	GTEx v8	Whole_Blood	ENSG00000068745	7.04629e-10	3	49453834	IP6K2
3:49453834:C:T	GTEx v8	Whole_Blood	ENSG00000145020	4.35484e-40	3	49453834	AMT
3:49453834:C:T	GTEx v8	Whole_Blood	ENSG00000182179	2.47495e-51	3	49453834	UBA7
3:49453834:C:T	GTEx v8	Whole_Blood	ENSG00000198218	6.23749e-12	3	49453834	QRICH1
3:49454112:A:G	GTEx v8	Whole_Blood	ENSG00000004534	3.30235e-109	3	49454112	RBM6
3:49454112:A:G	GTEx v8	Whole_Blood	ENSG00000068745	7.04629e-10	3	49454112	IP6K2
3:49454112:A:G	GTEx v8	Whole_Blood	ENSG00000145020	4.35484e-40	3	49454112	AMT
3:49454112:A:G	GTEx v8	Whole_Blood	ENSG00000164062	0.0164054	3	49454112	APEH
3:49454112:A:G	GTEx v8	Whole_Blood	ENSG00000182179	2.47495e-51	3	49454112	UBA7
3:49454112:A:G	GTEx v8	Whole_Blood	ENSG00000198218	6.23749e-12	3	49454112	QRICH1
3:49454277:A:G	GTEx v8	Whole_Blood	ENSG00000004534	3.30235e-109	3	49454277	RBM6
3:49454277:A:G	GTEx v8	Whole_Blood	ENSG00000068745	7.04629e-10	3	49454277	IP6K2
3:49454277:A:G	GTEx v8	Whole_Blood	ENSG00000145020	4.35484e-40	3	49454277	AMT
3:49454277:A:G	GTEx v8	Whole_Blood	ENSG00000164062	0.0164054	3	49454277	APEH
3:49454277:A:G	GTEx v8	Whole_Blood	ENSG00000182179	2.47495e-51	3	49454277	UBA7
3:49454277:A:G	GTEx v8	Whole_Blood	ENSG00000198218	6.23749e-12	3	49454277	QRICH1
3:49455330:C:T	GTEx v8	Whole_Blood	ENSG00000004534	3.30235e-109	3	49455330	RBM6
3:49455330:C:T	GTEx v8	Whole_Blood	ENSG00000068745	7.04629e-10	3	49455330	IP6K2
3:49455330:C:T	GTEx v8	Whole_Blood	ENSG00000145020	4.35484e-40	3	49455330	AMT
3:49455330:C:T	GTEx v8	Whole_Blood	ENSG00000164062	0.0164054	3	49455330	APEH
3:49455330:C:T	GTEx v8	Whole_Blood	ENSG00000182179	2.47495e-51	3	49455330	UBA7
3:49455330:C:T	GTEx v8	Whole_Blood	ENSG00000198218	6.23749e-12	3	49455330	QRICH1
3:49455986:G:T	GTEx v8	Whole_Blood	ENSG00000004534	3.30235e-109	3	49455986	RBM6
3:49455986:G:T	GTEx v8	Whole_Blood	ENSG00000068745	7.04629e-10	3	49455986	IP6K2
3:49455986:G:T	GTEx v8	Whole_Blood	ENSG00000145020	4.35484e-40	3	49455986	AMT
3:49455986:G:T	GTEx v8	Whole_Blood	ENSG00000164062	0.0164054	3	49455986	APEH
3:49455986:G:T	GTEx v8	Whole_Blood	ENSG00000182179	2.47495e-51	3	49455986	UBA7
3:49455986:G:T	GTEx v8	Whole_Blood	ENSG00000198218	6.23749e-12	3	49455986	QRICH1
3:49458355:C:G	GTEx v8	Whole_Blood	ENSG00000004534	3.30235e-109	3	49458355	RBM6
3:49458355:C:G	GTEx v8	Whole_Blood	ENSG00000068745	7.04629e-10	3	49458355	IP6K2
3:49458355:C:G	GTEx v8	Whole_Blood	ENSG00000145020	4.35484e-40	3	49458355	AMT
3:49458355:C:G	GTEx v8	Whole_Blood	ENSG00000182179	2.47495e-51	3	49458355	UBA7
3:49458355:C:G	GTEx v8	Whole_Blood	ENSG00000198218	6.23749e-12	3	49458355	QRICH1
3:49463287:A:G	GTEx v8	Whole_Blood	ENSG00000004534	3.30235e-109	3	49463287	RBM6
3:49463287:A:G	GTEx v8	Whole_Blood	ENSG00000068745	7.04629e-10	3	49463287	IP6K2
3:49463287:A:G	GTEx v8	Whole_Blood	ENSG00000145020	4.35484e-40	3	49463287	AMT
3:49463287:A:G	GTEx v8	Whole_Blood	ENSG00000182179	2.47495e-51	3	49463287	UBA7
3:49463287:A:G	GTEx v8	Whole_Blood	ENSG00000198218	6.23749e-12	3	49463287	QRICH1
3:49470668:A:G	GTEx v8	Whole_Blood	ENSG00000004534	3.30235e-109	3	49470668	RBM6
3:49470668:A:G	GTEx v8	Whole_Blood	ENSG00000068745	7.04629e-10	3	49470668	IP6K2
3:49470668:A:G	GTEx v8	Whole_Blood	ENSG00000145020	4.35484e-40	3	49470668	AMT
3:49470668:A:G	GTEx v8	Whole_Blood	ENSG00000164062	0.0164054	3	49470668	APEH
3:49470668:A:G	GTEx v8	Whole_Blood	ENSG00000182179	2.47495e-51	3	49470668	UBA7
3:49470668:A:G	GTEx v8	Whole_Blood	ENSG00000198218	6.23749e-12	3	49470668	QRICH1
3:49473077:A:G	GTEx v8	Whole_Blood	ENSG00000004534	3.30235e-109	3	49473077	RBM6
3:49473077:A:G	GTEx v8	Whole_Blood	ENSG00000068745	7.04629e-10	3	49473077	IP6K2
3:49473077:A:G	GTEx v8	Whole_Blood	ENSG00000145020	4.35484e-40	3	49473077	AMT
3:49473077:A:G	GTEx v8	Whole_Blood	ENSG00000182179	2.47495e-51	3	49473077	UBA7
3:49473077:A:G	GTEx v8	Whole_Blood	ENSG00000198218	6.23749e-12	3	49473077	QRICH1
3:49475155:C:T	GTEx v8	Whole_Blood	ENSG00000004534	3.30235e-109	3	49475155	RBM6
3:49475155:C:T	GTEx v8	Whole_Blood	ENSG00000068745	7.04629e-10	3	49475155	IP6K2
3:49475155:C:T	GTEx v8	Whole_Blood	ENSG00000145020	4.35484e-40	3	49475155	AMT
3:49475155:C:T	GTEx v8	Whole_Blood	ENSG00000164062	0.0164054	3	49475155	APEH
3:49475155:C:T	GTEx v8	Whole_Blood	ENSG00000182179	2.47495e-51	3	49475155	UBA7
3:49475155:C:T	GTEx v8	Whole_Blood	ENSG00000198218	6.23749e-12	3	49475155	QRICH1
3:49477466:A:G	GTEx v8	Whole_Blood	ENSG00000004534	3.30235e-109	3	49477466	RBM6
3:49477466:A:G	GTEx v8	Whole_Blood	ENSG00000068745	7.04629e-10	3	49477466	IP6K2
3:49477466:A:G	GTEx v8	Whole_Blood	ENSG00000145020	4.35484e-40	3	49477466	AMT
3:49477466:A:G	GTEx v8	Whole_Blood	ENSG00000164062	0.0164054	3	49477466	APEH
3:49477466:A:G	GTEx v8	Whole_Blood	ENSG00000182179	2.47495e-51	3	49477466	UBA7
3:49477466:A:G	GTEx v8	Whole_Blood	ENSG00000198218	6.23749e-12	3	49477466	QRICH1
3:49478988:C:CT	GTEx v8	Whole_Blood	ENSG00000004534	3.30235e-109	3	49478988	RBM6
3:49478988:C:CT	GTEx v8	Whole_Blood	ENSG00000068745	7.04629e-10	3	49478988	IP6K2
3:49478988:C:CT	GTEx v8	Whole_Blood	ENSG00000145020	4.35484e-40	3	49478988	AMT
3:49478988:C:CT	GTEx v8	Whole_Blood	ENSG00000164062	0.0164054	3	49478988	APEH
3:49478988:C:CT	GTEx v8	Whole_Blood	ENSG00000182179	2.47495e-51	3	49478988	UBA7
3:49478988:C:CT	GTEx v8	Whole_Blood	ENSG00000198218	6.23749e-12	3	49478988	QRICH1
3:49487487:A:C	GTEx v8	Whole_Blood	ENSG00000004534	3.30235e-109	3	49487487	RBM6
3:49487487:A:C	GTEx v8	Whole_Blood	ENSG00000068745	7.04629e-10	3	49487487	IP6K2
3:49487487:A:C	GTEx v8	Whole_Blood	ENSG00000145020	4.35484e-40	3	49487487	AMT
3:49487487:A:C	GTEx v8	Whole_Blood	ENSG00000182179	2.47495e-51	3	49487487	UBA7
3:49487487:A:C	GTEx v8	Whole_Blood	ENSG00000198218	6.23749e-12	3	49487487	QRICH1
3:49491983:G:T	GTEx v8	Whole_Blood	ENSG00000004534	3.30235e-109	3	49491983	RBM6
3:49491983:G:T	GTEx v8	Whole_Blood	ENSG00000068745	7.04629e-10	3	49491983	IP6K2
3:49491983:G:T	GTEx v8	Whole_Blood	ENSG00000145020	4.35484e-40	3	49491983	AMT
3:49491983:G:T	GTEx v8	Whole_Blood	ENSG00000164062	0.0164054	3	49491983	APEH
3:49491983:G:T	GTEx v8	Whole_Blood	ENSG00000182179	2.47495e-51	3	49491983	UBA7
3:49491983:G:T	GTEx v8	Whole_Blood	ENSG00000198218	6.23749e-12	3	49491983	QRICH1
3:49492481:C:G	GTEx v8	Whole_Blood	ENSG00000004534	3.30235e-109	3	49492481	RBM6
3:49492481:C:G	GTEx v8	Whole_Blood	ENSG00000068745	7.04629e-10	3	49492481	IP6K2
3:49492481:C:G	GTEx v8	Whole_Blood	ENSG00000145020	4.35484e-40	3	49492481	AMT
3:49492481:C:G	GTEx v8	Whole_Blood	ENSG00000164062	0.0164054	3	49492481	APEH
3:49492481:C:G	GTEx v8	Whole_Blood	ENSG00000182179	2.47495e-51	3	49492481	UBA7
3:49492481:C:G	GTEx v8	Whole_Blood	ENSG00000198218	6.23749e-12	3	49492481	QRICH1
3:49493151:G:T	GTEx v8	Whole_Blood	ENSG00000004534	3.30235e-109	3	49493151	RBM6
3:49493151:G:T	GTEx v8	Whole_Blood	ENSG00000068745	7.04629e-10	3	49493151	IP6K2
3:49493151:G:T	GTEx v8	Whole_Blood	ENSG00000145020	4.35484e-40	3	49493151	AMT
3:49493151:G:T	GTEx v8	Whole_Blood	ENSG00000164062	0.0164054	3	49493151	APEH
3:49493151:G:T	GTEx v8	Whole_Blood	ENSG00000182179	2.47495e-51	3	49493151	UBA7
3:49493151:G:T	GTEx v8	Whole_Blood	ENSG00000198218	6.23749e-12	3	49493151	QRICH1
3:49504095:C:T	GTEx v8	Whole_Blood	ENSG00000004534	3.30235e-109	3	49504095	RBM6
3:49504095:C:T	GTEx v8	Whole_Blood	ENSG00000068745	7.04629e-10	3	49504095	IP6K2
3:49504095:C:T	GTEx v8	Whole_Blood	ENSG00000145020	4.35484e-40	3	49504095	AMT
3:49504095:C:T	GTEx v8	Whole_Blood	ENSG00000164062	0.0164054	3	49504095	APEH
3:49504095:C:T	GTEx v8	Whole_Blood	ENSG00000182179	2.47495e-51	3	49504095	UBA7
3:49504095:C:T	GTEx v8	Whole_Blood	ENSG00000198218	6.23749e-12	3	49504095	QRICH1
3:49512588:A:G	GTEx v8	Whole_Blood	ENSG00000004534	3.30235e-109	3	49512588	RBM6
3:49512588:A:G	GTEx v8	Whole_Blood	ENSG00000068745	7.04629e-10	3	49512588	IP6K2
3:49512588:A:G	GTEx v8	Whole_Blood	ENSG00000145020	4.35484e-40	3	49512588	AMT
3:49512588:A:G	GTEx v8	Whole_Blood	ENSG00000164062	0.0164054	3	49512588	APEH
3:49512588:A:G	GTEx v8	Whole_Blood	ENSG00000182179	2.47495e-51	3	49512588	UBA7
3:49512588:A:G	GTEx v8	Whole_Blood	ENSG00000198218	6.23749e-12	3	49512588	QRICH1
3:49513910:A:G	GTEx v8	Whole_Blood	ENSG00000004534	3.30235e-109	3	49513910	RBM6
3:49513910:A:G	GTEx v8	Whole_Blood	ENSG00000068745	7.04629e-10	3	49513910	IP6K2
3:49513910:A:G	GTEx v8	Whole_Blood	ENSG00000145020	4.35484e-40	3	49513910	AMT
3:49513910:A:G	GTEx v8	Whole_Blood	ENSG00000164062	0.0164054	3	49513910	APEH
3:49513910:A:G	GTEx v8	Whole_Blood	ENSG00000182179	2.47495e-51	3	49513910	UBA7
3:49513910:A:G	GTEx v8	Whole_Blood	ENSG00000198218	6.23749e-12	3	49513910	QRICH1
3:49514764:A:C	GTEx v8	Whole_Blood	ENSG00000004534	3.30235e-109	3	49514764	RBM6
3:49514764:A:C	GTEx v8	Whole_Blood	ENSG00000068745	7.04629e-10	3	49514764	IP6K2
3:49514764:A:C	GTEx v8	Whole_Blood	ENSG00000145020	4.35484e-40	3	49514764	AMT
3:49514764:A:C	GTEx v8	Whole_Blood	ENSG00000164062	0.0164054	3	49514764	APEH
3:49514764:A:C	GTEx v8	Whole_Blood	ENSG00000182179	2.47495e-51	3	49514764	UBA7
3:49514764:A:C	GTEx v8	Whole_Blood	ENSG00000198218	6.23749e-12	3	49514764	QRICH1
3:49522543:C:T	GTEx v8	Whole_Blood	ENSG00000004534	3.30235e-109	3	49522543	RBM6
3:49522543:C:T	GTEx v8	Whole_Blood	ENSG00000068745	7.04629e-10	3	49522543	IP6K2
3:49522543:C:T	GTEx v8	Whole_Blood	ENSG00000145020	4.35484e-40	3	49522543	AMT
3:49522543:C:T	GTEx v8	Whole_Blood	ENSG00000164062	0.0164054	3	49522543	APEH
3:49522543:C:T	GTEx v8	Whole_Blood	ENSG00000182179	2.47495e-51	3	49522543	UBA7
3:49522543:C:T	GTEx v8	Whole_Blood	ENSG00000198218	6.23749e-12	3	49522543	QRICH1
3:49525096:A:G	GTEx v8	Whole_Blood	ENSG00000004534	3.30235e-109	3	49525096	RBM6
3:49525096:A:G	GTEx v8	Whole_Blood	ENSG00000068745	7.04629e-10	3	49525096	IP6K2
3:49525096:A:G	GTEx v8	Whole_Blood	ENSG00000145020	4.35484e-40	3	49525096	AMT
3:49525096:A:G	GTEx v8	Whole_Blood	ENSG00000164062	0.0164054	3	49525096	APEH
3:49525096:A:G	GTEx v8	Whole_Blood	ENSG00000182179	2.47495e-51	3	49525096	UBA7
3:49525096:A:G	GTEx v8	Whole_Blood	ENSG00000198218	6.23749e-12	3	49525096	QRICH1
3:49525958:C:T	GTEx v8	Whole_Blood	ENSG00000004534	3.30235e-109	3	49525958	RBM6
3:49525958:C:T	GTEx v8	Whole_Blood	ENSG00000068745	7.04629e-10	3	49525958	IP6K2
3:49525958:C:T	GTEx v8	Whole_Blood	ENSG00000145020	4.35484e-40	3	49525958	AMT
3:49525958:C:T	GTEx v8	Whole_Blood	ENSG00000164062	0.0164054	3	49525958	APEH
3:49525958:C:T	GTEx v8	Whole_Blood	ENSG00000182179	2.47495e-51	3	49525958	UBA7
3:49525958:C:T	GTEx v8	Whole_Blood	ENSG00000198218	6.23749e-12	3	49525958	QRICH1
3:49529482:C:T	GTEx v8	Whole_Blood	ENSG00000004534	3.30235e-109	3	49529482	RBM6
3:49529482:C:T	GTEx v8	Whole_Blood	ENSG00000068745	7.04629e-10	3	49529482	IP6K2
3:49529482:C:T	GTEx v8	Whole_Blood	ENSG00000145020	4.35484e-40	3	49529482	AMT
3:49529482:C:T	GTEx v8	Whole_Blood	ENSG00000164062	0.0164054	3	49529482	APEH
3:49529482:C:T	GTEx v8	Whole_Blood	ENSG00000182179	2.47495e-51	3	49529482	UBA7
3:49529482:C:T	GTEx v8	Whole_Blood	ENSG00000198218	6.23749e-12	3	49529482	QRICH1
3:49536129:T:TTTA	GTEx v8	Whole_Blood	ENSG00000004534	3.30235e-109	3	49536129	RBM6
3:49536129:T:TTTA	GTEx v8	Whole_Blood	ENSG00000068745	7.04629e-10	3	49536129	IP6K2
3:49536129:T:TTTA	GTEx v8	Whole_Blood	ENSG00000145020	4.35484e-40	3	49536129	AMT
3:49536129:T:TTTA	GTEx v8	Whole_Blood	ENSG00000164062	0.0164054	3	49536129	APEH
3:49536129:T:TTTA	GTEx v8	Whole_Blood	ENSG00000182179	2.47495e-51	3	49536129	UBA7
3:49536129:T:TTTA	GTEx v8	Whole_Blood	ENSG00000198218	6.23749e-12	3	49536129	QRICH1
3:49537712:A:G	GTEx v8	Whole_Blood	ENSG00000004534	3.30235e-109	3	49537712	RBM6
3:49537712:A:G	GTEx v8	Whole_Blood	ENSG00000068745	7.04629e-10	3	49537712	IP6K2
3:49537712:A:G	GTEx v8	Whole_Blood	ENSG00000145020	4.35484e-40	3	49537712	AMT
3:49537712:A:G	GTEx v8	Whole_Blood	ENSG00000164062	0.0164054	3	49537712	APEH
3:49537712:A:G	GTEx v8	Whole_Blood	ENSG00000182179	2.47495e-51	3	49537712	UBA7
3:49537712:A:G	GTEx v8	Whole_Blood	ENSG00000198218	6.23749e-12	3	49537712	QRICH1
3:49537839:C:G	GTEx v8	Whole_Blood	ENSG00000004534	3.30235e-109	3	49537839	RBM6
3:49537839:C:G	GTEx v8	Whole_Blood	ENSG00000068745	7.04629e-10	3	49537839	IP6K2
3:49537839:C:G	GTEx v8	Whole_Blood	ENSG00000145020	4.35484e-40	3	49537839	AMT
3:49537839:C:G	GTEx v8	Whole_Blood	ENSG00000164062	0.0164054	3	49537839	APEH
3:49537839:C:G	GTEx v8	Whole_Blood	ENSG00000182179	2.47495e-51	3	49537839	UBA7
3:49537839:C:G	GTEx v8	Whole_Blood	ENSG00000198218	6.23749e-12	3	49537839	QRICH1
3:49538932:C:T	GTEx v8	Whole_Blood	ENSG00000004534	3.30235e-109	3	49538932	RBM6
3:49538932:C:T	GTEx v8	Whole_Blood	ENSG00000068745	7.04629e-10	3	49538932	IP6K2
3:49538932:C:T	GTEx v8	Whole_Blood	ENSG00000145020	4.35484e-40	3	49538932	AMT
3:49538932:C:T	GTEx v8	Whole_Blood	ENSG00000164062	0.0164054	3	49538932	APEH
3:49538932:C:T	GTEx v8	Whole_Blood	ENSG00000182179	2.47495e-51	3	49538932	UBA7
3:49538932:C:T	GTEx v8	Whole_Blood	ENSG00000198218	6.23749e-12	3	49538932	QRICH1
3:49539222:A:G	GTEx v8	Whole_Blood	ENSG00000004534	3.30235e-109	3	49539222	RBM6
3:49539222:A:G	GTEx v8	Whole_Blood	ENSG00000068745	7.04629e-10	3	49539222	IP6K2
3:49539222:A:G	GTEx v8	Whole_Blood	ENSG00000145020	4.35484e-40	3	49539222	AMT
3:49539222:A:G	GTEx v8	Whole_Blood	ENSG00000164062	0.0164054	3	49539222	APEH
3:49539222:A:G	GTEx v8	Whole_Blood	ENSG00000182179	2.47495e-51	3	49539222	UBA7
3:49539222:A:G	GTEx v8	Whole_Blood	ENSG00000198218	6.23749e-12	3	49539222	QRICH1
3:49539401:C:T	GTEx v8	Whole_Blood	ENSG00000004534	3.30235e-109	3	49539401	RBM6
3:49539401:C:T	GTEx v8	Whole_Blood	ENSG00000068745	7.04629e-10	3	49539401	IP6K2
3:49539401:C:T	GTEx v8	Whole_Blood	ENSG00000145020	4.35484e-40	3	49539401	AMT
3:49539401:C:T	GTEx v8	Whole_Blood	ENSG00000164062	0.0164054	3	49539401	APEH
3:49539401:C:T	GTEx v8	Whole_Blood	ENSG00000182179	2.47495e-51	3	49539401	UBA7
3:49539401:C:T	GTEx v8	Whole_Blood	ENSG00000198218	6.23749e-12	3	49539401	QRICH1
3:49540114:C:T	GTEx v8	Whole_Blood	ENSG00000004534	3.30235e-109	3	49540114	RBM6
3:49540114:C:T	GTEx v8	Whole_Blood	ENSG00000068745	7.04629e-10	3	49540114	IP6K2
3:49540114:C:T	GTEx v8	Whole_Blood	ENSG00000145020	4.35484e-40	3	49540114	AMT
3:49540114:C:T	GTEx v8	Whole_Blood	ENSG00000164062	0.0164054	3	49540114	APEH
3:49540114:C:T	GTEx v8	Whole_Blood	ENSG00000182179	2.47495e-51	3	49540114	UBA7
3:49540114:C:T	GTEx v8	Whole_Blood	ENSG00000198218	6.23749e-12	3	49540114	QRICH1
3:49540152:A:G	GTEx v8	Whole_Blood	ENSG00000004534	3.30235e-109	3	49540152	RBM6
3:49540152:A:G	GTEx v8	Whole_Blood	ENSG00000068745	7.04629e-10	3	49540152	IP6K2
3:49540152:A:G	GTEx v8	Whole_Blood	ENSG00000145020	4.35484e-40	3	49540152	AMT
3:49540152:A:G	GTEx v8	Whole_Blood	ENSG00000164062	0.0164054	3	49540152	APEH
3:49540152:A:G	GTEx v8	Whole_Blood	ENSG00000182179	2.47495e-51	3	49540152	UBA7
3:49540152:A:G	GTEx v8	Whole_Blood	ENSG00000198218	6.23749e-12	3	49540152	QRICH1
3:49542273:C:T	GTEx v8	Whole_Blood	ENSG00000004534	3.30235e-109	3	49542273	RBM6
3:49542273:C:T	GTEx v8	Whole_Blood	ENSG00000068745	7.04629e-10	3	49542273	IP6K2
3:49542273:C:T	GTEx v8	Whole_Blood	ENSG00000145020	4.35484e-40	3	49542273	AMT
3:49542273:C:T	GTEx v8	Whole_Blood	ENSG00000164062	0.0164054	3	49542273	APEH
3:49542273:C:T	GTEx v8	Whole_Blood	ENSG00000182179	2.47495e-51	3	49542273	UBA7
3:49542273:C:T	GTEx v8	Whole_Blood	ENSG00000198218	6.23749e-12	3	49542273	QRICH1
3:49543288:A:G	GTEx v8	Whole_Blood	ENSG00000004534	3.30235e-109	3	49543288	RBM6
3:49543288:A:G	GTEx v8	Whole_Blood	ENSG00000068745	7.04629e-10	3	49543288	IP6K2
3:49543288:A:G	GTEx v8	Whole_Blood	ENSG00000145020	4.35484e-40	3	49543288	AMT
3:49543288:A:G	GTEx v8	Whole_Blood	ENSG00000164062	0.0164054	3	49543288	APEH
3:49543288:A:G	GTEx v8	Whole_Blood	ENSG00000182179	2.47495e-51	3	49543288	UBA7
3:49543288:A:G	GTEx v8	Whole_Blood	ENSG00000198218	6.23749e-12	3	49543288	QRICH1
3:49543656:C:T	GTEx v8	Whole_Blood	ENSG00000004534	3.30235e-109	3	49543656	RBM6
3:49543656:C:T	GTEx v8	Whole_Blood	ENSG00000068745	7.04629e-10	3	49543656	IP6K2
3:49543656:C:T	GTEx v8	Whole_Blood	ENSG00000145020	4.35484e-40	3	49543656	AMT
3:49543656:C:T	GTEx v8	Whole_Blood	ENSG00000164062	0.0164054	3	49543656	APEH
3:49543656:C:T	GTEx v8	Whole_Blood	ENSG00000182179	2.47495e-51	3	49543656	UBA7
3:49543656:C:T	GTEx v8	Whole_Blood	ENSG00000198218	6.23749e-12	3	49543656	QRICH1
3:49547561:C:T	GTEx v8	Whole_Blood	ENSG00000004534	3.30235e-109	3	49547561	RBM6
3:49547561:C:T	GTEx v8	Whole_Blood	ENSG00000068745	7.04629e-10	3	49547561	IP6K2
3:49547561:C:T	GTEx v8	Whole_Blood	ENSG00000145020	4.35484e-40	3	49547561	AMT
3:49547561:C:T	GTEx v8	Whole_Blood	ENSG00000164062	0.0164054	3	49547561	APEH
3:49547561:C:T	GTEx v8	Whole_Blood	ENSG00000182179	2.47495e-51	3	49547561	UBA7
3:49547561:C:T	GTEx v8	Whole_Blood	ENSG00000198218	6.23749e-12	3	49547561	QRICH1
3:49555963:C:T	GTEx v8	Whole_Blood	ENSG00000004534	3.30235e-109	3	49555963	RBM6
3:49555963:C:T	GTEx v8	Whole_Blood	ENSG00000068745	7.04629e-10	3	49555963	IP6K2
3:49555963:C:T	GTEx v8	Whole_Blood	ENSG00000145020	4.35484e-40	3	49555963	AMT
3:49555963:C:T	GTEx v8	Whole_Blood	ENSG00000164062	0.0164054	3	49555963	APEH
3:49555963:C:T	GTEx v8	Whole_Blood	ENSG00000182179	2.47495e-51	3	49555963	UBA7
3:49555963:C:T	GTEx v8	Whole_Blood	ENSG00000198218	6.23749e-12	3	49555963	QRICH1
3:49558716:C:T	GTEx v8	Whole_Blood	ENSG00000004534	3.30235e-109	3	49558716	RBM6
3:49558716:C:T	GTEx v8	Whole_Blood	ENSG00000068745	7.04629e-10	3	49558716	IP6K2
3:49558716:C:T	GTEx v8	Whole_Blood	ENSG00000145020	4.35484e-40	3	49558716	AMT
3:49558716:C:T	GTEx v8	Whole_Blood	ENSG00000164062	0.0164054	3	49558716	APEH
3:49558716:C:T	GTEx v8	Whole_Blood	ENSG00000182179	2.47495e-51	3	49558716	UBA7
3:49558716:C:T	GTEx v8	Whole_Blood	ENSG00000198218	6.23749e-12	3	49558716	QRICH1
3:49559485:A:G	GTEx v8	Whole_Blood	ENSG00000004534	3.30235e-109	3	49559485	RBM6
3:49559485:A:G	GTEx v8	Whole_Blood	ENSG00000068745	7.04629e-10	3	49559485	IP6K2
3:49559485:A:G	GTEx v8	Whole_Blood	ENSG00000145020	4.35484e-40	3	49559485	AMT
3:49559485:A:G	GTEx v8	Whole_Blood	ENSG00000164062	0.0164054	3	49559485	APEH
3:49559485:A:G	GTEx v8	Whole_Blood	ENSG00000182179	2.47495e-51	3	49559485	UBA7
3:49559485:A:G	GTEx v8	Whole_Blood	ENSG00000198218	6.23749e-12	3	49559485	QRICH1
3:49563456:A:G	GTEx v8	Whole_Blood	ENSG00000004534	3.30235e-109	3	49563456	RBM6
3:49563456:A:G	GTEx v8	Whole_Blood	ENSG00000068745	7.04629e-10	3	49563456	IP6K2
3:49563456:A:G	GTEx v8	Whole_Blood	ENSG00000145020	4.35484e-40	3	49563456	AMT
3:49563456:A:G	GTEx v8	Whole_Blood	ENSG00000164062	0.0164054	3	49563456	APEH
3:49563456:A:G	GTEx v8	Whole_Blood	ENSG00000182179	2.47495e-51	3	49563456	UBA7
3:49563456:A:G	GTEx v8	Whole_Blood	ENSG00000198218	6.23749e-12	3	49563456	QRICH1
3:49570200:C:T	GTEx v8	Whole_Blood	ENSG00000004534	3.30235e-109	3	49570200	RBM6
3:49570200:C:T	GTEx v8	Whole_Blood	ENSG00000068745	7.04629e-10	3	49570200	IP6K2
3:49570200:C:T	GTEx v8	Whole_Blood	ENSG00000145020	4.35484e-40	3	49570200	AMT
3:49570200:C:T	GTEx v8	Whole_Blood	ENSG00000164062	0.0164054	3	49570200	APEH
3:49570200:C:T	GTEx v8	Whole_Blood	ENSG00000182179	2.47495e-51	3	49570200	UBA7
3:49570200:C:T	GTEx v8	Whole_Blood	ENSG00000198218	6.23749e-12	3	49570200	QRICH1
3:49572140:A:G	GTEx v8	Whole_Blood	ENSG00000004534	3.30235e-109	3	49572140	RBM6
3:49572140:A:G	GTEx v8	Whole_Blood	ENSG00000145020	4.35484e-40	3	49572140	AMT
3:49572140:A:G	GTEx v8	Whole_Blood	ENSG00000182179	2.47495e-51	3	49572140	UBA7
3:49572140:A:G	GTEx v8	Whole_Blood	ENSG00000198218	6.23749e-12	3	49572140	QRICH1
3:49574808:C:G	GTEx v8	Whole_Blood	ENSG00000004534	3.30235e-109	3	49574808	RBM6
3:49574808:C:G	GTEx v8	Whole_Blood	ENSG00000068745	7.04629e-10	3	49574808	IP6K2
3:49574808:C:G	GTEx v8	Whole_Blood	ENSG00000145020	4.35484e-40	3	49574808	AMT
3:49574808:C:G	GTEx v8	Whole_Blood	ENSG00000182179	2.47495e-51	3	49574808	UBA7
3:49574808:C:G	GTEx v8	Whole_Blood	ENSG00000198218	6.23749e-12	3	49574808	QRICH1
3:49575367:A:G	GTEx v8	Whole_Blood	ENSG00000004534	3.30235e-109	3	49575367	RBM6
3:49575367:A:G	GTEx v8	Whole_Blood	ENSG00000068745	7.04629e-10	3	49575367	IP6K2
3:49575367:A:G	GTEx v8	Whole_Blood	ENSG00000145020	4.35484e-40	3	49575367	AMT
3:49575367:A:G	GTEx v8	Whole_Blood	ENSG00000182179	2.47495e-51	3	49575367	UBA7
3:49575367:A:G	GTEx v8	Whole_Blood	ENSG00000198218	6.23749e-12	3	49575367	QRICH1
3:49577046:T:TAG	GTEx v8	Whole_Blood	ENSG00000004534	3.30235e-109	3	49577046	RBM6
3:49577046:T:TAG	GTEx v8	Whole_Blood	ENSG00000068745	7.04629e-10	3	49577046	IP6K2
3:49577046:T:TAG	GTEx v8	Whole_Blood	ENSG00000145020	4.35484e-40	3	49577046	AMT
3:49577046:T:TAG	GTEx v8	Whole_Blood	ENSG00000164062	0.0164054	3	49577046	APEH
3:49577046:T:TAG	GTEx v8	Whole_Blood	ENSG00000182179	2.47495e-51	3	49577046	UBA7
3:49577046:T:TAG	GTEx v8	Whole_Blood	ENSG00000198218	6.23749e-12	3	49577046	QRICH1
3:49579017:C:T	GTEx v8	Whole_Blood	ENSG00000004534	3.30235e-109	3	49579017	RBM6
3:49579017:C:T	GTEx v8	Whole_Blood	ENSG00000068745	7.04629e-10	3	49579017	IP6K2
3:49579017:C:T	GTEx v8	Whole_Blood	ENSG00000145020	4.35484e-40	3	49579017	AMT
3:49579017:C:T	GTEx v8	Whole_Blood	ENSG00000182179	2.47495e-51	3	49579017	UBA7
3:49579017:C:T	GTEx v8	Whole_Blood	ENSG00000198218	6.23749e-12	3	49579017	QRICH1
3:49590770:C:T	GTEx v8	Whole_Blood	ENSG00000004534	3.30235e-109	3	49590770	RBM6
3:49590770:C:T	GTEx v8	Whole_Blood	ENSG00000068745	7.04629e-10	3	49590770	IP6K2
3:49590770:C:T	GTEx v8	Whole_Blood	ENSG00000145020	4.35484e-40	3	49590770	AMT
3:49590770:C:T	GTEx v8	Whole_Blood	ENSG00000182179	2.47495e-51	3	49590770	UBA7
3:49590770:C:T	GTEx v8	Whole_Blood	ENSG00000198218	6.23749e-12	3	49590770	QRICH1
3:49597013:C:T	GTEx v8	Whole_Blood	ENSG00000004534	3.30235e-109	3	49597013	RBM6
3:49597013:C:T	GTEx v8	Whole_Blood	ENSG00000068745	7.04629e-10	3	49597013	IP6K2
3:49597013:C:T	GTEx v8	Whole_Blood	ENSG00000145020	4.35484e-40	3	49597013	AMT
3:49597013:C:T	GTEx v8	Whole_Blood	ENSG00000182179	2.47495e-51	3	49597013	UBA7
3:49597013:C:T	GTEx v8	Whole_Blood	ENSG00000198218	6.23749e-12	3	49597013	QRICH1
3:49597230:C:G	GTEx v8	Whole_Blood	ENSG00000004534	3.30235e-109	3	49597230	RBM6
3:49597230:C:G	GTEx v8	Whole_Blood	ENSG00000068745	7.04629e-10	3	49597230	IP6K2
3:49597230:C:G	GTEx v8	Whole_Blood	ENSG00000145020	4.35484e-40	3	49597230	AMT
3:49597230:C:G	GTEx v8	Whole_Blood	ENSG00000164062	0.0164054	3	49597230	APEH
3:49597230:C:G	GTEx v8	Whole_Blood	ENSG00000182179	2.47495e-51	3	49597230	UBA7
3:49597230:C:G	GTEx v8	Whole_Blood	ENSG00000198218	6.23749e-12	3	49597230	QRICH1
3:49597737:C:T	GTEx v8	Whole_Blood	ENSG00000004534	3.30235e-109	3	49597737	RBM6
3:49597737:C:T	GTEx v8	Whole_Blood	ENSG00000068745	7.04629e-10	3	49597737	IP6K2
3:49597737:C:T	GTEx v8	Whole_Blood	ENSG00000145020	4.35484e-40	3	49597737	AMT
3:49597737:C:T	GTEx v8	Whole_Blood	ENSG00000182179	2.47495e-51	3	49597737	UBA7
3:49597737:C:T	GTEx v8	Whole_Blood	ENSG00000198218	6.23749e-12	3	49597737	QRICH1
3:49603289:C:T	GTEx v8	Whole_Blood	ENSG00000004534	3.30235e-109	3	49603289	RBM6
3:49603289:C:T	GTEx v8	Whole_Blood	ENSG00000068745	7.04629e-10	3	49603289	IP6K2
3:49603289:C:T	GTEx v8	Whole_Blood	ENSG00000145020	4.35484e-40	3	49603289	AMT
3:49603289:C:T	GTEx v8	Whole_Blood	ENSG00000164062	0.0164054	3	49603289	APEH
3:49603289:C:T	GTEx v8	Whole_Blood	ENSG00000182179	2.47495e-51	3	49603289	UBA7
3:49603289:C:T	GTEx v8	Whole_Blood	ENSG00000198218	6.23749e-12	3	49603289	QRICH1
3:49610223:C:T	GTEx v8	Whole_Blood	ENSG00000004534	3.30235e-109	3	49610223	RBM6
3:49610223:C:T	GTEx v8	Whole_Blood	ENSG00000068745	7.04629e-10	3	49610223	IP6K2
3:49610223:C:T	GTEx v8	Whole_Blood	ENSG00000145020	4.35484e-40	3	49610223	AMT
3:49610223:C:T	GTEx v8	Whole_Blood	ENSG00000164062	0.0164054	3	49610223	APEH
3:49610223:C:T	GTEx v8	Whole_Blood	ENSG00000182179	2.47495e-51	3	49610223	UBA7
3:49610223:C:T	GTEx v8	Whole_Blood	ENSG00000198218	6.23749e-12	3	49610223	QRICH1
3:49611457:A:G	GTEx v8	Whole_Blood	ENSG00000004534	3.30235e-109	3	49611457	RBM6
3:49611457:A:G	GTEx v8	Whole_Blood	ENSG00000068745	7.04629e-10	3	49611457	IP6K2
3:49611457:A:G	GTEx v8	Whole_Blood	ENSG00000145020	4.35484e-40	3	49611457	AMT
3:49611457:A:G	GTEx v8	Whole_Blood	ENSG00000182179	2.47495e-51	3	49611457	UBA7
3:49611457:A:G	GTEx v8	Whole_Blood	ENSG00000198218	6.23749e-12	3	49611457	QRICH1
3:49611660:C:CA	GTEx v8	Whole_Blood	ENSG00000004534	3.30235e-109	3	49611660	RBM6
3:49611660:C:CA	GTEx v8	Whole_Blood	ENSG00000068745	7.04629e-10	3	49611660	IP6K2
3:49611660:C:CA	GTEx v8	Whole_Blood	ENSG00000145020	4.35484e-40	3	49611660	AMT
3:49611660:C:CA	GTEx v8	Whole_Blood	ENSG00000182179	2.47495e-51	3	49611660	UBA7
3:49611660:C:CA	GTEx v8	Whole_Blood	ENSG00000198218	6.23749e-12	3	49611660	QRICH1
3:49619651:C:T	GTEx v8	Whole_Blood	ENSG00000004534	3.30235e-109	3	49619651	RBM6
3:49619651:C:T	GTEx v8	Whole_Blood	ENSG00000068745	7.04629e-10	3	49619651	IP6K2
3:49619651:C:T	GTEx v8	Whole_Blood	ENSG00000145020	4.35484e-40	3	49619651	AMT
3:49619651:C:T	GTEx v8	Whole_Blood	ENSG00000164062	0.0164054	3	49619651	APEH
3:49619651:C:T	GTEx v8	Whole_Blood	ENSG00000182179	2.47495e-51	3	49619651	UBA7
3:49619651:C:T	GTEx v8	Whole_Blood	ENSG00000198218	6.23749e-12	3	49619651	QRICH1
3:49624377:A:C	GTEx v8	Whole_Blood	ENSG00000004534	3.30235e-109	3	49624377	RBM6
3:49624377:A:C	GTEx v8	Whole_Blood	ENSG00000068745	7.04629e-10	3	49624377	IP6K2
3:49624377:A:C	GTEx v8	Whole_Blood	ENSG00000145020	4.35484e-40	3	49624377	AMT
3:49624377:A:C	GTEx v8	Whole_Blood	ENSG00000182179	2.47495e-51	3	49624377	UBA7
3:49624377:A:C	GTEx v8	Whole_Blood	ENSG00000198218	6.23749e-12	3	49624377	QRICH1
3:49634696:A:G	GTEx v8	Whole_Blood	ENSG00000004534	3.30235e-109	3	49634696	RBM6
3:49634696:A:G	GTEx v8	Whole_Blood	ENSG00000068745	7.04629e-10	3	49634696	IP6K2
3:49634696:A:G	GTEx v8	Whole_Blood	ENSG00000145020	4.35484e-40	3	49634696	AMT
3:49634696:A:G	GTEx v8	Whole_Blood	ENSG00000164062	0.0164054	3	49634696	APEH
3:49634696:A:G	GTEx v8	Whole_Blood	ENSG00000182179	2.47495e-51	3	49634696	UBA7
3:49634696:A:G	GTEx v8	Whole_Blood	ENSG00000198218	6.23749e-12	3	49634696	QRICH1
3:49635354:A:G	GTEx v8	Whole_Blood	ENSG00000004534	3.30235e-109	3	49635354	RBM6
3:49635354:A:G	GTEx v8	Whole_Blood	ENSG00000068745	7.04629e-10	3	49635354	IP6K2
3:49635354:A:G	GTEx v8	Whole_Blood	ENSG00000145020	4.35484e-40	3	49635354	AMT
3:49635354:A:G	GTEx v8	Whole_Blood	ENSG00000164062	0.0164054	3	49635354	APEH
3:49635354:A:G	GTEx v8	Whole_Blood	ENSG00000182179	2.47495e-51	3	49635354	UBA7
3:49635354:A:G	GTEx v8	Whole_Blood	ENSG00000198218	6.23749e-12	3	49635354	QRICH1
3:49642430:C:T	GTEx v8	Whole_Blood	ENSG00000004534	3.30235e-109	3	49642430	RBM6
3:49642430:C:T	GTEx v8	Whole_Blood	ENSG00000145020	4.35484e-40	3	49642430	AMT
3:49642430:C:T	GTEx v8	Whole_Blood	ENSG00000164062	0.0164054	3	49642430	APEH
3:49642430:C:T	GTEx v8	Whole_Blood	ENSG00000182179	2.47495e-51	3	49642430	UBA7
3:49642430:C:T	GTEx v8	Whole_Blood	ENSG00000198218	6.23749e-12	3	49642430	QRICH1
3:49644012:C:T	GTEx v8	Whole_Blood	ENSG00000004534	3.30235e-109	3	49644012	RBM6
3:49644012:C:T	GTEx v8	Whole_Blood	ENSG00000145020	4.35484e-40	3	49644012	AMT
3:49644012:C:T	GTEx v8	Whole_Blood	ENSG00000164062	0.0164054	3	49644012	APEH
3:49644012:C:T	GTEx v8	Whole_Blood	ENSG00000182179	2.47495e-51	3	49644012	UBA7
3:49644012:C:T	GTEx v8	Whole_Blood	ENSG00000198218	6.23749e-12	3	49644012	QRICH1
3:49644193:C:T	GTEx v8	Whole_Blood	ENSG00000004534	3.30235e-109	3	49644193	RBM6
3:49644193:C:T	GTEx v8	Whole_Blood	ENSG00000145020	4.35484e-40	3	49644193	AMT
3:49644193:C:T	GTEx v8	Whole_Blood	ENSG00000164062	0.0164054	3	49644193	APEH
3:49644193:C:T	GTEx v8	Whole_Blood	ENSG00000182179	2.47495e-51	3	49644193	UBA7
3:49644193:C:T	GTEx v8	Whole_Blood	ENSG00000198218	6.23749e-12	3	49644193	QRICH1
3:49649989:C:G	GTEx v8	Whole_Blood	ENSG00000004534	3.30235e-109	3	49649989	RBM6
3:49649989:C:G	GTEx v8	Whole_Blood	ENSG00000145020	4.35484e-40	3	49649989	AMT
3:49649989:C:G	GTEx v8	Whole_Blood	ENSG00000164062	0.0164054	3	49649989	APEH
3:49649989:C:G	GTEx v8	Whole_Blood	ENSG00000182179	2.47495e-51	3	49649989	UBA7
3:49649989:C:G	GTEx v8	Whole_Blood	ENSG00000198218	6.23749e-12	3	49649989	QRICH1
3:49650395:A:G	GTEx v8	Whole_Blood	ENSG00000004534	3.30235e-109	3	49650395	RBM6
3:49650395:A:G	GTEx v8	Whole_Blood	ENSG00000145020	4.35484e-40	3	49650395	AMT
3:49650395:A:G	GTEx v8	Whole_Blood	ENSG00000164062	0.0164054	3	49650395	APEH
3:49650395:A:G	GTEx v8	Whole_Blood	ENSG00000182179	2.47495e-51	3	49650395	UBA7
3:49650395:A:G	GTEx v8	Whole_Blood	ENSG00000198218	6.23749e-12	3	49650395	QRICH1
3:49651210:A:G	GTEx v8	Whole_Blood	ENSG00000004534	3.30235e-109	3	49651210	RBM6
3:49651210:A:G	GTEx v8	Whole_Blood	ENSG00000145020	4.35484e-40	3	49651210	AMT
3:49651210:A:G	GTEx v8	Whole_Blood	ENSG00000164062	0.0164054	3	49651210	APEH
3:49651210:A:G	GTEx v8	Whole_Blood	ENSG00000182179	2.47495e-51	3	49651210	UBA7
3:49651210:A:G	GTEx v8	Whole_Blood	ENSG00000198218	6.23749e-12	3	49651210	QRICH1
3:49664767:A:G	GTEx v8	Whole_Blood	ENSG00000004534	3.30235e-109	3	49664767	RBM6
3:49664767:A:G	GTEx v8	Whole_Blood	ENSG00000068745	7.04629e-10	3	49664767	IP6K2
3:49664767:A:G	GTEx v8	Whole_Blood	ENSG00000145020	4.35484e-40	3	49664767	AMT
3:49664767:A:G	GTEx v8	Whole_Blood	ENSG00000164062	0.0164054	3	49664767	APEH
3:49664767:A:G	GTEx v8	Whole_Blood	ENSG00000182179	2.47495e-51	3	49664767	UBA7
3:49664767:A:G	GTEx v8	Whole_Blood	ENSG00000198218	6.23749e-12	3	49664767	QRICH1
3:49665976:G:T	GTEx v8	Whole_Blood	ENSG00000004534	3.30235e-109	3	49665976	RBM6
3:49665976:G:T	GTEx v8	Whole_Blood	ENSG00000068745	7.04629e-10	3	49665976	IP6K2
3:49665976:G:T	GTEx v8	Whole_Blood	ENSG00000145020	4.35484e-40	3	49665976	AMT
3:49665976:G:T	GTEx v8	Whole_Blood	ENSG00000164062	0.0164054	3	49665976	APEH
3:49665976:G:T	GTEx v8	Whole_Blood	ENSG00000182179	2.47495e-51	3	49665976	UBA7
3:49665976:G:T	GTEx v8	Whole_Blood	ENSG00000198218	6.23749e-12	3	49665976	QRICH1
3:49666964:A:C	GTEx v8	Whole_Blood	ENSG00000004534	3.30235e-109	3	49666964	RBM6
3:49666964:A:C	GTEx v8	Whole_Blood	ENSG00000068745	7.04629e-10	3	49666964	IP6K2
3:49666964:A:C	GTEx v8	Whole_Blood	ENSG00000145020	4.35484e-40	3	49666964	AMT
3:49666964:A:C	GTEx v8	Whole_Blood	ENSG00000164062	0.0164054	3	49666964	APEH
3:49666964:A:C	GTEx v8	Whole_Blood	ENSG00000182179	2.47495e-51	3	49666964	UBA7
3:49666964:A:C	GTEx v8	Whole_Blood	ENSG00000198218	6.23749e-12	3	49666964	QRICH1
3:49674147:C:G	GTEx v8	Whole_Blood	ENSG00000004534	3.30235e-109	3	49674147	RBM6
3:49674147:C:G	GTEx v8	Whole_Blood	ENSG00000145020	4.35484e-40	3	49674147	AMT
3:49674147:C:G	GTEx v8	Whole_Blood	ENSG00000164062	0.0164054	3	49674147	APEH
3:49674147:C:G	GTEx v8	Whole_Blood	ENSG00000182179	2.47495e-51	3	49674147	UBA7
3:49674147:C:G	GTEx v8	Whole_Blood	ENSG00000198218	6.23749e-12	3	49674147	QRICH1
3:49674458:A:G	GTEx v8	Whole_Blood	ENSG00000004534	3.30235e-109	3	49674458	RBM6
3:49674458:A:G	GTEx v8	Whole_Blood	ENSG00000145020	4.35484e-40	3	49674458	AMT
3:49674458:A:G	GTEx v8	Whole_Blood	ENSG00000164062	0.0164054	3	49674458	APEH
3:49674458:A:G	GTEx v8	Whole_Blood	ENSG00000182179	2.47495e-51	3	49674458	UBA7
3:49674458:A:G	GTEx v8	Whole_Blood	ENSG00000198218	6.23749e-12	3	49674458	QRICH1
3:49675334:C:G	GTEx v8	Whole_Blood	ENSG00000004534	3.30235e-109	3	49675334	RBM6
3:49675334:C:G	GTEx v8	Whole_Blood	ENSG00000068745	7.04629e-10	3	49675334	IP6K2
3:49675334:C:G	GTEx v8	Whole_Blood	ENSG00000145020	4.35484e-40	3	49675334	AMT
3:49675334:C:G	GTEx v8	Whole_Blood	ENSG00000164062	0.0164054	3	49675334	APEH
3:49675334:C:G	GTEx v8	Whole_Blood	ENSG00000182179	2.47495e-51	3	49675334	UBA7
3:49675334:C:G	GTEx v8	Whole_Blood	ENSG00000198218	6.23749e-12	3	49675334	QRICH1
3:49678307:A:T	GTEx v8	Whole_Blood	ENSG00000004534	3.30235e-109	3	49678307	RBM6
3:49678307:A:T	GTEx v8	Whole_Blood	ENSG00000068745	7.04629e-10	3	49678307	IP6K2
3:49678307:A:T	GTEx v8	Whole_Blood	ENSG00000145020	4.35484e-40	3	49678307	AMT
3:49678307:A:T	GTEx v8	Whole_Blood	ENSG00000164062	0.0164054	3	49678307	APEH
3:49678307:A:T	GTEx v8	Whole_Blood	ENSG00000164077	1.16113e-05	3	49678307	MON1A
3:49678307:A:T	GTEx v8	Whole_Blood	ENSG00000182179	2.47495e-51	3	49678307	UBA7
3:49678307:A:T	GTEx v8	Whole_Blood	ENSG00000198218	6.23749e-12	3	49678307	QRICH1
3:49678651:A:G	GTEx v8	Whole_Blood	ENSG00000004534	3.30235e-109	3	49678651	RBM6
3:49678651:A:G	GTEx v8	Whole_Blood	ENSG00000068745	7.04629e-10	3	49678651	IP6K2
3:49678651:A:G	GTEx v8	Whole_Blood	ENSG00000145020	4.35484e-40	3	49678651	AMT
3:49678651:A:G	GTEx v8	Whole_Blood	ENSG00000164062	0.0164054	3	49678651	APEH
3:49678651:A:G	GTEx v8	Whole_Blood	ENSG00000182179	2.47495e-51	3	49678651	UBA7
3:49678651:A:G	GTEx v8	Whole_Blood	ENSG00000198218	6.23749e-12	3	49678651	QRICH1
3:49682311:A:G	GTEx v8	Whole_Blood	ENSG00000004534	3.30235e-109	3	49682311	RBM6
3:49682311:A:G	GTEx v8	Whole_Blood	ENSG00000068745	7.04629e-10	3	49682311	IP6K2
3:49682311:A:G	GTEx v8	Whole_Blood	ENSG00000145020	4.35484e-40	3	49682311	AMT
3:49682311:A:G	GTEx v8	Whole_Blood	ENSG00000164062	0.0164054	3	49682311	APEH
3:49682311:A:G	GTEx v8	Whole_Blood	ENSG00000182179	2.47495e-51	3	49682311	UBA7
3:49682311:A:G	GTEx v8	Whole_Blood	ENSG00000198218	6.23749e-12	3	49682311	QRICH1
3:49684917:C:G	GTEx v8	Whole_Blood	ENSG00000004534	3.30235e-109	3	49684917	RBM6
3:49684917:C:G	GTEx v8	Whole_Blood	ENSG00000068745	7.04629e-10	3	49684917	IP6K2
3:49684917:C:G	GTEx v8	Whole_Blood	ENSG00000145020	4.35484e-40	3	49684917	AMT
3:49684917:C:G	GTEx v8	Whole_Blood	ENSG00000164062	0.0164054	3	49684917	APEH
3:49684917:C:G	GTEx v8	Whole_Blood	ENSG00000182179	2.47495e-51	3	49684917	UBA7
3:49684917:C:G	GTEx v8	Whole_Blood	ENSG00000198218	6.23749e-12	3	49684917	QRICH1
3:49686682:C:T	GTEx v8	Whole_Blood	ENSG00000004534	3.30235e-109	3	49686682	RBM6
3:49686682:C:T	GTEx v8	Whole_Blood	ENSG00000068745	7.04629e-10	3	49686682	IP6K2
3:49686682:C:T	GTEx v8	Whole_Blood	ENSG00000145020	4.35484e-40	3	49686682	AMT
3:49686682:C:T	GTEx v8	Whole_Blood	ENSG00000164062	0.0164054	3	49686682	APEH
3:49686682:C:T	GTEx v8	Whole_Blood	ENSG00000182179	2.47495e-51	3	49686682	UBA7
3:49686682:C:T	GTEx v8	Whole_Blood	ENSG00000198218	6.23749e-12	3	49686682	QRICH1
3:49689210:A:G	GTEx v8	Whole_Blood	ENSG00000004534	3.30235e-109	3	49689210	RBM6
3:49689210:A:G	GTEx v8	Whole_Blood	ENSG00000068745	7.04629e-10	3	49689210	IP6K2
3:49689210:A:G	GTEx v8	Whole_Blood	ENSG00000145020	4.35484e-40	3	49689210	AMT
3:49689210:A:G	GTEx v8	Whole_Blood	ENSG00000164062	0.0164054	3	49689210	APEH
3:49689210:A:G	GTEx v8	Whole_Blood	ENSG00000182179	2.47495e-51	3	49689210	UBA7
3:49689210:A:G	GTEx v8	Whole_Blood	ENSG00000198218	6.23749e-12	3	49689210	QRICH1
3:49690496:C:T	GTEx v8	Whole_Blood	ENSG00000004534	3.30235e-109	3	49690496	RBM6
3:49690496:C:T	GTEx v8	Whole_Blood	ENSG00000068745	7.04629e-10	3	49690496	IP6K2
3:49690496:C:T	GTEx v8	Whole_Blood	ENSG00000145020	4.35484e-40	3	49690496	AMT
3:49690496:C:T	GTEx v8	Whole_Blood	ENSG00000164062	0.0164054	3	49690496	APEH
3:49690496:C:T	GTEx v8	Whole_Blood	ENSG00000182179	2.47495e-51	3	49690496	UBA7
3:49690496:C:T	GTEx v8	Whole_Blood	ENSG00000198218	6.23749e-12	3	49690496	QRICH1
3:49696797:A:G	GTEx v8	Whole_Blood	ENSG00000004534	3.30235e-109	3	49696797	RBM6
3:49696797:A:G	GTEx v8	Whole_Blood	ENSG00000068745	7.04629e-10	3	49696797	IP6K2
3:49696797:A:G	GTEx v8	Whole_Blood	ENSG00000145020	4.35484e-40	3	49696797	AMT
3:49696797:A:G	GTEx v8	Whole_Blood	ENSG00000164062	0.0164054	3	49696797	APEH
3:49696797:A:G	GTEx v8	Whole_Blood	ENSG00000164077	1.16113e-05	3	49696797	MON1A
3:49696797:A:G	GTEx v8	Whole_Blood	ENSG00000182179	2.47495e-51	3	49696797	UBA7
3:49696797:A:G	GTEx v8	Whole_Blood	ENSG00000198218	6.23749e-12	3	49696797	QRICH1
3:49697459:A:G	GTEx v8	Whole_Blood	ENSG00000004534	3.30235e-109	3	49697459	RBM6
3:49697459:A:G	GTEx v8	Whole_Blood	ENSG00000068745	7.04629e-10	3	49697459	IP6K2
3:49697459:A:G	GTEx v8	Whole_Blood	ENSG00000145020	4.35484e-40	3	49697459	AMT
3:49697459:A:G	GTEx v8	Whole_Blood	ENSG00000182179	2.47495e-51	3	49697459	UBA7
3:49697459:A:G	GTEx v8	Whole_Blood	ENSG00000198218	6.23749e-12	3	49697459	QRICH1
3:49701983:A:G	GTEx v8	Whole_Blood	ENSG00000004534	3.30235e-109	3	49701983	RBM6
3:49701983:A:G	GTEx v8	Whole_Blood	ENSG00000068745	7.04629e-10	3	49701983	IP6K2
3:49701983:A:G	GTEx v8	Whole_Blood	ENSG00000145020	4.35484e-40	3	49701983	AMT
3:49701983:A:G	GTEx v8	Whole_Blood	ENSG00000164062	0.0164054	3	49701983	APEH
3:49701983:A:G	GTEx v8	Whole_Blood	ENSG00000164077	1.16113e-05	3	49701983	MON1A
3:49701983:A:G	GTEx v8	Whole_Blood	ENSG00000182179	2.47495e-51	3	49701983	UBA7
3:49701983:A:G	GTEx v8	Whole_Blood	ENSG00000198218	6.23749e-12	3	49701983	QRICH1
3:49702484:C:T	GTEx v8	Whole_Blood	ENSG00000004534	3.30235e-109	3	49702484	RBM6
3:49702484:C:T	GTEx v8	Whole_Blood	ENSG00000068745	7.04629e-10	3	49702484	IP6K2
3:49702484:C:T	GTEx v8	Whole_Blood	ENSG00000145020	4.35484e-40	3	49702484	AMT
3:49702484:C:T	GTEx v8	Whole_Blood	ENSG00000164062	0.0164054	3	49702484	APEH
3:49702484:C:T	GTEx v8	Whole_Blood	ENSG00000164077	1.16113e-05	3	49702484	MON1A
3:49702484:C:T	GTEx v8	Whole_Blood	ENSG00000182179	2.47495e-51	3	49702484	UBA7
3:49702484:C:T	GTEx v8	Whole_Blood	ENSG00000198218	6.23749e-12	3	49702484	QRICH1
3:49705512:A:T	GTEx v8	Whole_Blood	ENSG00000004534	3.30235e-109	3	49705512	RBM6
3:49705512:A:T	GTEx v8	Whole_Blood	ENSG00000068745	7.04629e-10	3	49705512	IP6K2
3:49705512:A:T	GTEx v8	Whole_Blood	ENSG00000145020	4.35484e-40	3	49705512	AMT
3:49705512:A:T	GTEx v8	Whole_Blood	ENSG00000164062	0.0164054	3	49705512	APEH
3:49705512:A:T	GTEx v8	Whole_Blood	ENSG00000164077	1.16113e-05	3	49705512	MON1A
3:49705512:A:T	GTEx v8	Whole_Blood	ENSG00000182179	2.47495e-51	3	49705512	UBA7
3:49705512:A:T	GTEx v8	Whole_Blood	ENSG00000198218	6.23749e-12	3	49705512	QRICH1
3:49710479:A:T	GTEx v8	Whole_Blood	ENSG00000004534	3.30235e-109	3	49710479	RBM6
3:49710479:A:T	GTEx v8	Whole_Blood	ENSG00000145020	4.35484e-40	3	49710479	AMT
3:49710479:A:T	GTEx v8	Whole_Blood	ENSG00000164062	0.0164054	3	49710479	APEH
3:49710479:A:T	GTEx v8	Whole_Blood	ENSG00000182179	2.47495e-51	3	49710479	UBA7
3:49710479:A:T	GTEx v8	Whole_Blood	ENSG00000198218	6.23749e-12	3	49710479	QRICH1
3:49712297:C:T	GTEx v8	Whole_Blood	ENSG00000004534	3.30235e-109	3	49712297	RBM6
3:49712297:C:T	GTEx v8	Whole_Blood	ENSG00000068745	7.04629e-10	3	49712297	IP6K2
3:49712297:C:T	GTEx v8	Whole_Blood	ENSG00000145020	4.35484e-40	3	49712297	AMT
3:49712297:C:T	GTEx v8	Whole_Blood	ENSG00000164062	0.0164054	3	49712297	APEH
3:49712297:C:T	GTEx v8	Whole_Blood	ENSG00000164077	1.16113e-05	3	49712297	MON1A
3:49712297:C:T	GTEx v8	Whole_Blood	ENSG00000182179	2.47495e-51	3	49712297	UBA7
3:49712297:C:T	GTEx v8	Whole_Blood	ENSG00000198218	6.23749e-12	3	49712297	QRICH1
3:49714225:C:T	GTEx v8	Whole_Blood	ENSG00000004534	3.30235e-109	3	49714225	RBM6
3:49714225:C:T	GTEx v8	Whole_Blood	ENSG00000068745	7.04629e-10	3	49714225	IP6K2
3:49714225:C:T	GTEx v8	Whole_Blood	ENSG00000145020	4.35484e-40	3	49714225	AMT
3:49714225:C:T	GTEx v8	Whole_Blood	ENSG00000164062	0.0164054	3	49714225	APEH
3:49714225:C:T	GTEx v8	Whole_Blood	ENSG00000182179	2.47495e-51	3	49714225	UBA7
3:49714225:C:T	GTEx v8	Whole_Blood	ENSG00000198218	6.23749e-12	3	49714225	QRICH1
3:49719729:A:G	GTEx v8	Whole_Blood	ENSG00000004534	3.30235e-109	3	49719729	RBM6
3:49719729:A:G	GTEx v8	Whole_Blood	ENSG00000145020	4.35484e-40	3	49719729	AMT
3:49719729:A:G	GTEx v8	Whole_Blood	ENSG00000164062	0.0164054	3	49719729	APEH
3:49719729:A:G	GTEx v8	Whole_Blood	ENSG00000182179	2.47495e-51	3	49719729	UBA7
3:49719729:A:G	GTEx v8	Whole_Blood	ENSG00000198218	6.23749e-12	3	49719729	QRICH1
3:49721532:A:G	GTEx v8	Whole_Blood	ENSG00000004534	3.30235e-109	3	49721532	RBM6
3:49721532:A:G	GTEx v8	Whole_Blood	ENSG00000068745	7.04629e-10	3	49721532	IP6K2
3:49721532:A:G	GTEx v8	Whole_Blood	ENSG00000145020	4.35484e-40	3	49721532	AMT
3:49721532:A:G	GTEx v8	Whole_Blood	ENSG00000164062	0.0164054	3	49721532	APEH
3:49721532:A:G	GTEx v8	Whole_Blood	ENSG00000182179	2.47495e-51	3	49721532	UBA7
3:49721532:A:G	GTEx v8	Whole_Blood	ENSG00000198218	6.23749e-12	3	49721532	QRICH1
3:49721798:A:C	GTEx v8	Whole_Blood	ENSG00000004534	3.30235e-109	3	49721798	RBM6
3:49721798:A:C	GTEx v8	Whole_Blood	ENSG00000145020	4.35484e-40	3	49721798	AMT
3:49721798:A:C	GTEx v8	Whole_Blood	ENSG00000164062	0.0164054	3	49721798	APEH
3:49721798:A:C	GTEx v8	Whole_Blood	ENSG00000182179	2.47495e-51	3	49721798	UBA7
3:49721798:A:C	GTEx v8	Whole_Blood	ENSG00000198218	6.23749e-12	3	49721798	QRICH1
3:49730625:A:G	GTEx v8	Whole_Blood	ENSG00000004534	3.30235e-109	3	49730625	RBM6
3:49730625:A:G	GTEx v8	Whole_Blood	ENSG00000068745	7.04629e-10	3	49730625	IP6K2
3:49730625:A:G	GTEx v8	Whole_Blood	ENSG00000145020	4.35484e-40	3	49730625	AMT
3:49730625:A:G	GTEx v8	Whole_Blood	ENSG00000164062	0.0164054	3	49730625	APEH
3:49730625:A:G	GTEx v8	Whole_Blood	ENSG00000164077	1.16113e-05	3	49730625	MON1A
3:49730625:A:G	GTEx v8	Whole_Blood	ENSG00000182179	2.47495e-51	3	49730625	UBA7
3:49730625:A:G	GTEx v8	Whole_Blood	ENSG00000198218	6.23749e-12	3	49730625	QRICH1
3:49731861:G:T	GTEx v8	Whole_Blood	ENSG00000004534	3.30235e-109	3	49731861	RBM6
3:49731861:G:T	GTEx v8	Whole_Blood	ENSG00000068745	7.04629e-10	3	49731861	IP6K2
3:49731861:G:T	GTEx v8	Whole_Blood	ENSG00000145020	4.35484e-40	3	49731861	AMT
3:49731861:G:T	GTEx v8	Whole_Blood	ENSG00000164062	0.0164054	3	49731861	APEH
3:49731861:G:T	GTEx v8	Whole_Blood	ENSG00000164077	1.16113e-05	3	49731861	MON1A
3:49731861:G:T	GTEx v8	Whole_Blood	ENSG00000182179	2.47495e-51	3	49731861	UBA7
3:49731861:G:T	GTEx v8	Whole_Blood	ENSG00000198218	6.23749e-12	3	49731861	QRICH1
3:57568158:C:CG	GTEx v8	Whole_Blood	ENSG00000174839	4.29659e-17	3	57568158	DENND6A
3:57690473:G:T	GTEx v8	Whole_Blood	ENSG00000174839	4.29659e-17	3	57690473	DENND6A
3:57710687:C:T	GTEx v8	Whole_Blood	ENSG00000174839	4.29659e-17	3	57710687	DENND6A
3:57710817:C:T	GTEx v8	Whole_Blood	ENSG00000174839	4.29659e-17	3	57710817	DENND6A
3:57713464:C:T	GTEx v8	Whole_Blood	ENSG00000174839	4.29659e-17	3	57713464	DENND6A
3:57745038:C:T	GTEx v8	Whole_Blood	ENSG00000174839	4.29659e-17	3	57745038	DENND6A
3:57746515:C:T	GTEx v8	Whole_Blood	ENSG00000174839	4.29659e-17	3	57746515	DENND6A
3:57751858:C:T	GTEx v8	Whole_Blood	ENSG00000174839	4.29659e-17	3	57751858	DENND6A
3:57774586:T:TAGGGAGTGTGAC	GTEx v8	Whole_Blood	ENSG00000174839	4.29659e-17	3	57774586	DENND6A
3:57775316:A:G	GTEx v8	Whole_Blood	ENSG00000174839	4.29659e-17	3	57775316	DENND6A
3:57775339:A:G	GTEx v8	Whole_Blood	ENSG00000174839	4.29659e-17	3	57775339	DENND6A
3:57775488:A:T	GTEx v8	Whole_Blood	ENSG00000174839	4.29659e-17	3	57775488	DENND6A
3:57776397:G:T	GTEx v8	Whole_Blood	ENSG00000174839	4.29659e-17	3	57776397	DENND6A
3:57778846:C:CAGAGTAAG	GTEx v8	Whole_Blood	ENSG00000174839	4.29659e-17	3	57778846	DENND6A
3:57781401:C:T	GTEx v8	Whole_Blood	ENSG00000174839	4.29659e-17	3	57781401	DENND6A
3:57782740:C:G	GTEx v8	Whole_Blood	ENSG00000174839	4.29659e-17	3	57782740	DENND6A
3:57788283:A:G	GTEx v8	Whole_Blood	ENSG00000174839	4.29659e-17	3	57788283	DENND6A
3:57795254:A:G	GTEx v8	Whole_Blood	ENSG00000174839	4.29659e-17	3	57795254	DENND6A
3:57815370:C:G	GTEx v8	Whole_Blood	ENSG00000174839	4.29659e-17	3	57815370	DENND6A
3:57818641:A:G	GTEx v8	Whole_Blood	ENSG00000174839	4.29659e-17	3	57818641	DENND6A
3:57822950:G:T	GTEx v8	Whole_Blood	ENSG00000174839	4.29659e-17	3	57822950	DENND6A
3:57824372:G:GA	GTEx v8	Whole_Blood	ENSG00000174839	4.29659e-17	3	57824372	DENND6A
3:57825409:C:T	GTEx v8	Whole_Blood	ENSG00000174839	4.29659e-17	3	57825409	DENND6A
3:57829366:C:T	GTEx v8	Whole_Blood	ENSG00000174839	4.29659e-17	3	57829366	DENND6A
3:57829809:A:AC	GTEx v8	Whole_Blood	ENSG00000174839	4.29659e-17	3	57829809	DENND6A
3:57831340:A:G	GTEx v8	Whole_Blood	ENSG00000174839	4.29659e-17	3	57831340	DENND6A
3:57833301:A:G	GTEx v8	Whole_Blood	ENSG00000174839	4.29659e-17	3	57833301	DENND6A
3:57842757:A:G	GTEx v8	Whole_Blood	ENSG00000174839	4.29659e-17	3	57842757	DENND6A
3:57842953:C:G	GTEx v8	Whole_Blood	ENSG00000174839	4.29659e-17	3	57842953	DENND6A
3:57849296:A:G	GTEx v8	Whole_Blood	ENSG00000174839	4.29659e-17	3	57849296	DENND6A
3:57853165:C:G	GTEx v8	Whole_Blood	ENSG00000174839	4.29659e-17	3	57853165	DENND6A
3:57858823:A:T	GTEx v8	Whole_Blood	ENSG00000174839	4.29659e-17	3	57858823	DENND6A
3:57862331:A:T	GTEx v8	Whole_Blood	ENSG00000174839	4.29659e-17	3	57862331	DENND6A
3:57864762:C:T	GTEx v8	Whole_Blood	ENSG00000174839	4.29659e-17	3	57864762	DENND6A
3:57865190:A:G	GTEx v8	Whole_Blood	ENSG00000174839	4.29659e-17	3	57865190	DENND6A
3:57869963:C:T	GTEx v8	Whole_Blood	ENSG00000174839	4.29659e-17	3	57869963	DENND6A
3:57869990:G:T	GTEx v8	Whole_Blood	ENSG00000174839	4.29659e-17	3	57869990	DENND6A
3:57870571:A:G	GTEx v8	Whole_Blood	ENSG00000174839	4.29659e-17	3	57870571	DENND6A
3:57871655:C:T	GTEx v8	Whole_Blood	ENSG00000174839	4.29659e-17	3	57871655	DENND6A
3:57872015:A:G	GTEx v8	Whole_Blood	ENSG00000174839	4.29659e-17	3	57872015	DENND6A
3:57879611:G:T	GTEx v8	Whole_Blood	ENSG00000174839	4.29659e-17	3	57879611	DENND6A
3:57882601:C:T	GTEx v8	Whole_Blood	ENSG00000174839	4.29659e-17	3	57882601	DENND6A
3:57884070:C:G	GTEx v8	Whole_Blood	ENSG00000174839	4.29659e-17	3	57884070	DENND6A
3:57884686:C:T	GTEx v8	Whole_Blood	ENSG00000174839	4.29659e-17	3	57884686	DENND6A
3:57885705:T:TTTATG	GTEx v8	Whole_Blood	ENSG00000174839	4.29659e-17	3	57885705	DENND6A
3:57887796:C:T	GTEx v8	Whole_Blood	ENSG00000174839	4.29659e-17	3	57887796	DENND6A
3:57888368:G:T	GTEx v8	Whole_Blood	ENSG00000174839	4.29659e-17	3	57888368	DENND6A
3:57890426:C:T	GTEx v8	Whole_Blood	ENSG00000174839	4.29659e-17	3	57890426	DENND6A
3:57891278:G:T	GTEx v8	Whole_Blood	ENSG00000174839	4.29659e-17	3	57891278	DENND6A
3:57893507:A:G	GTEx v8	Whole_Blood	ENSG00000174839	4.29659e-17	3	57893507	DENND6A
3:57894043:C:T	GTEx v8	Whole_Blood	ENSG00000174839	4.29659e-17	3	57894043	DENND6A
3:57894223:C:T	GTEx v8	Whole_Blood	ENSG00000174839	4.29659e-17	3	57894223	DENND6A
3:57905471:A:G	GTEx v8	Whole_Blood	ENSG00000174839	4.29659e-17	3	57905471	DENND6A
3:57905707:A:C	GTEx v8	Whole_Blood	ENSG00000174839	4.29659e-17	3	57905707	DENND6A
3:57906535:A:G	GTEx v8	Whole_Blood	ENSG00000174839	4.29659e-17	3	57906535	DENND6A
3:57907008:A:T	GTEx v8	Whole_Blood	ENSG00000174839	4.29659e-17	3	57907008	DENND6A
3:57912865:C:CA	GTEx v8	Whole_Blood	ENSG00000174839	4.29659e-17	3	57912865	DENND6A
3:57913714:A:G	GTEx v8	Whole_Blood	ENSG00000174839	4.29659e-17	3	57913714	DENND6A
3:57914178:C:T	GTEx v8	Whole_Blood	ENSG00000174839	4.29659e-17	3	57914178	DENND6A
3:57916461:A:C	GTEx v8	Whole_Blood	ENSG00000174839	4.29659e-17	3	57916461	DENND6A
3:57919864:C:G	GTEx v8	Whole_Blood	ENSG00000174839	4.29659e-17	3	57919864	DENND6A
3:57920795:C:T	GTEx v8	Whole_Blood	ENSG00000174839	4.29659e-17	3	57920795	DENND6A
3:57920909:A:G	GTEx v8	Whole_Blood	ENSG00000174839	4.29659e-17	3	57920909	DENND6A
3:57928772:C:T	GTEx v8	Whole_Blood	ENSG00000174839	4.29659e-17	3	57928772	DENND6A
3:57932958:A:G	GTEx v8	Whole_Blood	ENSG00000174839	4.29659e-17	3	57932958	DENND6A
4:2858005:A:G	GTEx v8	Whole_Blood	ENSG00000087274	5.74066e-08	4	2858005	ADD1
4:2858005:A:G	GTEx v8	Whole_Blood	ENSG00000125388	2.9439e-23	4	2858005	GRK4
4:2858005:A:G	GTEx v8	Whole_Blood	ENSG00000197386	2.68226e-11	4	2858005	HTT
4:2881256:G:T	GTEx v8	Whole_Blood	ENSG00000087274	5.74066e-08	4	2881256	ADD1
4:2881256:G:T	GTEx v8	Whole_Blood	ENSG00000125388	2.9439e-23	4	2881256	GRK4
4:2881256:G:T	GTEx v8	Whole_Blood	ENSG00000197386	2.68226e-11	4	2881256	HTT
4:2901600:C:T	GTEx v8	Whole_Blood	ENSG00000087274	5.74066e-08	4	2901600	ADD1
4:2901600:C:T	GTEx v8	Whole_Blood	ENSG00000109736	0.00281177	4	2901600	MFSD10
4:2901600:C:T	GTEx v8	Whole_Blood	ENSG00000125388	2.9439e-23	4	2901600	GRK4
4:2901600:C:T	GTEx v8	Whole_Blood	ENSG00000197386	2.68226e-11	4	2901600	HTT
4:2941988:C:T	GTEx v8	Whole_Blood	ENSG00000087274	5.74066e-08	4	2941988	ADD1
4:2941988:C:T	GTEx v8	Whole_Blood	ENSG00000125388	2.9439e-23	4	2941988	GRK4
4:2941988:C:T	GTEx v8	Whole_Blood	ENSG00000197386	2.68226e-11	4	2941988	HTT
4:2942073:C:T	GTEx v8	Whole_Blood	ENSG00000087274	5.74066e-08	4	2942073	ADD1
4:2942073:C:T	GTEx v8	Whole_Blood	ENSG00000125388	2.9439e-23	4	2942073	GRK4
4:2943361:C:T	GTEx v8	Whole_Blood	ENSG00000087274	5.74066e-08	4	2943361	ADD1
4:2943361:C:T	GTEx v8	Whole_Blood	ENSG00000125388	2.9439e-23	4	2943361	GRK4
4:2943361:C:T	GTEx v8	Whole_Blood	ENSG00000197386	2.68226e-11	4	2943361	HTT
4:2943672:C:G	GTEx v8	Whole_Blood	ENSG00000087274	5.74066e-08	4	2943672	ADD1
4:2943672:C:G	GTEx v8	Whole_Blood	ENSG00000125388	2.9439e-23	4	2943672	GRK4
4:2943672:C:G	GTEx v8	Whole_Blood	ENSG00000197386	2.68226e-11	4	2943672	HTT
4:2944571:C:CGT	GTEx v8	Whole_Blood	ENSG00000087274	5.74066e-08	4	2944571	ADD1
4:2944571:C:CGT	GTEx v8	Whole_Blood	ENSG00000125388	2.9439e-23	4	2944571	GRK4
4:2944571:C:CGT	GTEx v8	Whole_Blood	ENSG00000197386	2.68226e-11	4	2944571	HTT
4:2944620:C:T	GTEx v8	Whole_Blood	ENSG00000087274	5.74066e-08	4	2944620	ADD1
4:2944620:C:T	GTEx v8	Whole_Blood	ENSG00000125388	2.9439e-23	4	2944620	GRK4
4:2944620:C:T	GTEx v8	Whole_Blood	ENSG00000197386	2.68226e-11	4	2944620	HTT
4:2944746:C:T	GTEx v8	Whole_Blood	ENSG00000087274	5.74066e-08	4	2944746	ADD1
4:2944746:C:T	GTEx v8	Whole_Blood	ENSG00000125388	2.9439e-23	4	2944746	GRK4
4:2944746:C:T	GTEx v8	Whole_Blood	ENSG00000197386	2.68226e-11	4	2944746	HTT
4:2946376:C:T	GTEx v8	Whole_Blood	ENSG00000087274	5.74066e-08	4	2946376	ADD1
4:2946376:C:T	GTEx v8	Whole_Blood	ENSG00000125388	2.9439e-23	4	2946376	GRK4
4:2946481:A:G	GTEx v8	Whole_Blood	ENSG00000087274	5.74066e-08	4	2946481	ADD1
4:2946481:A:G	GTEx v8	Whole_Blood	ENSG00000125388	2.9439e-23	4	2946481	GRK4
4:2948456:A:G	GTEx v8	Whole_Blood	ENSG00000087274	5.74066e-08	4	2948456	ADD1
4:2948456:A:G	GTEx v8	Whole_Blood	ENSG00000125388	2.9439e-23	4	2948456	GRK4
4:2948456:A:G	GTEx v8	Whole_Blood	ENSG00000197386	2.68226e-11	4	2948456	HTT
4:2950717:A:G	GTEx v8	Whole_Blood	ENSG00000087274	5.74066e-08	4	2950717	ADD1
4:2950717:A:G	GTEx v8	Whole_Blood	ENSG00000125388	2.9439e-23	4	2950717	GRK4
4:2950899:C:T	GTEx v8	Whole_Blood	ENSG00000087274	5.74066e-08	4	2950899	ADD1
4:2950899:C:T	GTEx v8	Whole_Blood	ENSG00000125388	2.9439e-23	4	2950899	GRK4
4:2950899:C:T	GTEx v8	Whole_Blood	ENSG00000197386	2.68226e-11	4	2950899	HTT
4:2951519:A:G	GTEx v8	Whole_Blood	ENSG00000087274	5.74066e-08	4	2951519	ADD1
4:2951519:A:G	GTEx v8	Whole_Blood	ENSG00000125388	2.9439e-23	4	2951519	GRK4
4:2951519:A:G	GTEx v8	Whole_Blood	ENSG00000197386	2.68226e-11	4	2951519	HTT
4:2951804:A:G	GTEx v8	Whole_Blood	ENSG00000087274	5.74066e-08	4	2951804	ADD1
4:2951804:A:G	GTEx v8	Whole_Blood	ENSG00000125388	2.9439e-23	4	2951804	GRK4
4:2951804:A:G	GTEx v8	Whole_Blood	ENSG00000197386	2.68226e-11	4	2951804	HTT
4:2952506:A:G	GTEx v8	Whole_Blood	ENSG00000087274	5.74066e-08	4	2952506	ADD1
4:2952506:A:G	GTEx v8	Whole_Blood	ENSG00000125388	2.9439e-23	4	2952506	GRK4
4:2952506:A:G	GTEx v8	Whole_Blood	ENSG00000197386	2.68226e-11	4	2952506	HTT
4:2953703:A:G	GTEx v8	Whole_Blood	ENSG00000087274	5.74066e-08	4	2953703	ADD1
4:2953703:A:G	GTEx v8	Whole_Blood	ENSG00000125388	2.9439e-23	4	2953703	GRK4
4:2953703:A:G	GTEx v8	Whole_Blood	ENSG00000197386	2.68226e-11	4	2953703	HTT
4:2955145:C:T	GTEx v8	Whole_Blood	ENSG00000087274	5.74066e-08	4	2955145	ADD1
4:2955145:C:T	GTEx v8	Whole_Blood	ENSG00000125388	2.9439e-23	4	2955145	GRK4
4:2955145:C:T	GTEx v8	Whole_Blood	ENSG00000197386	2.68226e-11	4	2955145	HTT
4:2955192:C:G	GTEx v8	Whole_Blood	ENSG00000087274	5.74066e-08	4	2955192	ADD1
4:2955192:C:G	GTEx v8	Whole_Blood	ENSG00000125388	2.9439e-23	4	2955192	GRK4
4:2955192:C:G	GTEx v8	Whole_Blood	ENSG00000197386	2.68226e-11	4	2955192	HTT
4:2955465:C:T	GTEx v8	Whole_Blood	ENSG00000087274	5.74066e-08	4	2955465	ADD1
4:2955465:C:T	GTEx v8	Whole_Blood	ENSG00000125388	2.9439e-23	4	2955465	GRK4
4:2955465:C:T	GTEx v8	Whole_Blood	ENSG00000197386	2.68226e-11	4	2955465	HTT
4:2956731:C:T	GTEx v8	Whole_Blood	ENSG00000087274	5.74066e-08	4	2956731	ADD1
4:2956731:C:T	GTEx v8	Whole_Blood	ENSG00000125388	2.9439e-23	4	2956731	GRK4
4:2958186:A:G	GTEx v8	Whole_Blood	ENSG00000087274	5.74066e-08	4	2958186	ADD1
4:2958186:A:G	GTEx v8	Whole_Blood	ENSG00000125388	2.9439e-23	4	2958186	GRK4
4:2958789:A:C	GTEx v8	Whole_Blood	ENSG00000087274	5.74066e-08	4	2958789	ADD1
4:2958789:A:C	GTEx v8	Whole_Blood	ENSG00000125388	2.9439e-23	4	2958789	GRK4
4:2958789:A:C	GTEx v8	Whole_Blood	ENSG00000197386	2.68226e-11	4	2958789	HTT
4:2959672:A:G	GTEx v8	Whole_Blood	ENSG00000087274	5.74066e-08	4	2959672	ADD1
4:2959672:A:G	GTEx v8	Whole_Blood	ENSG00000125388	2.9439e-23	4	2959672	GRK4
4:2959672:A:G	GTEx v8	Whole_Blood	ENSG00000197386	2.68226e-11	4	2959672	HTT
4:2959765:C:T	GTEx v8	Whole_Blood	ENSG00000087274	5.74066e-08	4	2959765	ADD1
4:2959765:C:T	GTEx v8	Whole_Blood	ENSG00000125388	2.9439e-23	4	2959765	GRK4
4:2959765:C:T	GTEx v8	Whole_Blood	ENSG00000197386	2.68226e-11	4	2959765	HTT
4:2960430:C:T	GTEx v8	Whole_Blood	ENSG00000087274	5.74066e-08	4	2960430	ADD1
4:2960430:C:T	GTEx v8	Whole_Blood	ENSG00000125388	2.9439e-23	4	2960430	GRK4
4:2961310:A:ACT	GTEx v8	Whole_Blood	ENSG00000087274	5.74066e-08	4	2961310	ADD1
4:2961310:A:ACT	GTEx v8	Whole_Blood	ENSG00000125388	2.9439e-23	4	2961310	GRK4
4:2961310:A:ACT	GTEx v8	Whole_Blood	ENSG00000197386	2.68226e-11	4	2961310	HTT
4:2961563:A:G	GTEx v8	Whole_Blood	ENSG00000087274	5.74066e-08	4	2961563	ADD1
4:2961563:A:G	GTEx v8	Whole_Blood	ENSG00000125388	2.9439e-23	4	2961563	GRK4
4:2961563:A:G	GTEx v8	Whole_Blood	ENSG00000197386	2.68226e-11	4	2961563	HTT
4:2965344:G:T	GTEx v8	Whole_Blood	ENSG00000087274	5.74066e-08	4	2965344	ADD1
4:2965344:G:T	GTEx v8	Whole_Blood	ENSG00000125388	2.9439e-23	4	2965344	GRK4
4:2965611:C:G	GTEx v8	Whole_Blood	ENSG00000087274	5.74066e-08	4	2965611	ADD1
4:2965611:C:G	GTEx v8	Whole_Blood	ENSG00000125388	2.9439e-23	4	2965611	GRK4
4:2965611:C:G	GTEx v8	Whole_Blood	ENSG00000197386	2.68226e-11	4	2965611	HTT
4:2965676:C:T	GTEx v8	Whole_Blood	ENSG00000087274	5.74066e-08	4	2965676	ADD1
4:2965676:C:T	GTEx v8	Whole_Blood	ENSG00000125388	2.9439e-23	4	2965676	GRK4
4:2965695:A:G	GTEx v8	Whole_Blood	ENSG00000087274	5.74066e-08	4	2965695	ADD1
4:2965695:A:G	GTEx v8	Whole_Blood	ENSG00000125388	2.9439e-23	4	2965695	GRK4
4:2965695:A:G	GTEx v8	Whole_Blood	ENSG00000197386	2.68226e-11	4	2965695	HTT
4:2965914:A:C	GTEx v8	Whole_Blood	ENSG00000087274	5.74066e-08	4	2965914	ADD1
4:2965914:A:C	GTEx v8	Whole_Blood	ENSG00000125388	2.9439e-23	4	2965914	GRK4
4:2965914:A:C	GTEx v8	Whole_Blood	ENSG00000197386	2.68226e-11	4	2965914	HTT
4:2967598:C:G	GTEx v8	Whole_Blood	ENSG00000087274	5.74066e-08	4	2967598	ADD1
4:2967598:C:G	GTEx v8	Whole_Blood	ENSG00000125388	2.9439e-23	4	2967598	GRK4
4:2971064:A:G	GTEx v8	Whole_Blood	ENSG00000087274	5.74066e-08	4	2971064	ADD1
4:2971064:A:G	GTEx v8	Whole_Blood	ENSG00000125388	2.9439e-23	4	2971064	GRK4
4:2971497:C:T	GTEx v8	Whole_Blood	ENSG00000087274	5.74066e-08	4	2971497	ADD1
4:2971497:C:T	GTEx v8	Whole_Blood	ENSG00000125388	2.9439e-23	4	2971497	GRK4
4:2971497:C:T	GTEx v8	Whole_Blood	ENSG00000197386	2.68226e-11	4	2971497	HTT
4:2971626:A:G	GTEx v8	Whole_Blood	ENSG00000087274	5.74066e-08	4	2971626	ADD1
4:2971626:A:G	GTEx v8	Whole_Blood	ENSG00000125388	2.9439e-23	4	2971626	GRK4
4:2971626:A:G	GTEx v8	Whole_Blood	ENSG00000197386	2.68226e-11	4	2971626	HTT
4:2974086:C:T	GTEx v8	Whole_Blood	ENSG00000087274	5.74066e-08	4	2974086	ADD1
4:2974086:C:T	GTEx v8	Whole_Blood	ENSG00000125388	2.9439e-23	4	2974086	GRK4
4:2975804:C:T	GTEx v8	Whole_Blood	ENSG00000087274	5.74066e-08	4	2975804	ADD1
4:2975804:C:T	GTEx v8	Whole_Blood	ENSG00000125388	2.9439e-23	4	2975804	GRK4
4:2976638:C:T	GTEx v8	Whole_Blood	ENSG00000087274	5.74066e-08	4	2976638	ADD1
4:2976638:C:T	GTEx v8	Whole_Blood	ENSG00000125388	2.9439e-23	4	2976638	GRK4
4:2976638:C:T	GTEx v8	Whole_Blood	ENSG00000197386	2.68226e-11	4	2976638	HTT
4:2977016:C:G	GTEx v8	Whole_Blood	ENSG00000087274	5.74066e-08	4	2977016	ADD1
4:2977016:C:G	GTEx v8	Whole_Blood	ENSG00000125388	2.9439e-23	4	2977016	GRK4
4:2978258:C:T	GTEx v8	Whole_Blood	ENSG00000087274	5.74066e-08	4	2978258	ADD1
4:2978258:C:T	GTEx v8	Whole_Blood	ENSG00000125388	2.9439e-23	4	2978258	GRK4
4:2978523:A:C	GTEx v8	Whole_Blood	ENSG00000087274	5.74066e-08	4	2978523	ADD1
4:2978523:A:C	GTEx v8	Whole_Blood	ENSG00000125388	2.9439e-23	4	2978523	GRK4
4:2978552:G:T	GTEx v8	Whole_Blood	ENSG00000087274	5.74066e-08	4	2978552	ADD1
4:2978552:G:T	GTEx v8	Whole_Blood	ENSG00000125388	2.9439e-23	4	2978552	GRK4
4:2978620:C:T	GTEx v8	Whole_Blood	ENSG00000087274	5.74066e-08	4	2978620	ADD1
4:2978620:C:T	GTEx v8	Whole_Blood	ENSG00000125388	2.9439e-23	4	2978620	GRK4
4:2979030:C:T	GTEx v8	Whole_Blood	ENSG00000087274	5.74066e-08	4	2979030	ADD1
4:2979030:C:T	GTEx v8	Whole_Blood	ENSG00000125388	2.9439e-23	4	2979030	GRK4
4:2979601:C:T	GTEx v8	Whole_Blood	ENSG00000087274	5.74066e-08	4	2979601	ADD1
4:2979601:C:T	GTEx v8	Whole_Blood	ENSG00000125388	2.9439e-23	4	2979601	GRK4
4:2980455:C:T	GTEx v8	Whole_Blood	ENSG00000087274	5.74066e-08	4	2980455	ADD1
4:2980455:C:T	GTEx v8	Whole_Blood	ENSG00000125388	2.9439e-23	4	2980455	GRK4
4:2981297:A:G	GTEx v8	Whole_Blood	ENSG00000087274	5.74066e-08	4	2981297	ADD1
4:2981297:A:G	GTEx v8	Whole_Blood	ENSG00000125388	2.9439e-23	4	2981297	GRK4
4:2981553:A:C	GTEx v8	Whole_Blood	ENSG00000087274	5.74066e-08	4	2981553	ADD1
4:2981553:A:C	GTEx v8	Whole_Blood	ENSG00000125388	2.9439e-23	4	2981553	GRK4
4:2982459:G:T	GTEx v8	Whole_Blood	ENSG00000087274	5.74066e-08	4	2982459	ADD1
4:2982459:G:T	GTEx v8	Whole_Blood	ENSG00000125388	2.9439e-23	4	2982459	GRK4
4:2983890:A:G	GTEx v8	Whole_Blood	ENSG00000087274	5.74066e-08	4	2983890	ADD1
4:2983890:A:G	GTEx v8	Whole_Blood	ENSG00000125388	2.9439e-23	4	2983890	GRK4
4:2984761:A:G	GTEx v8	Whole_Blood	ENSG00000087274	5.74066e-08	4	2984761	ADD1
4:2984761:A:G	GTEx v8	Whole_Blood	ENSG00000125388	2.9439e-23	4	2984761	GRK4
4:2984903:C:T	GTEx v8	Whole_Blood	ENSG00000087274	5.74066e-08	4	2984903	ADD1
4:2984903:C:T	GTEx v8	Whole_Blood	ENSG00000125388	2.9439e-23	4	2984903	GRK4
4:2986049:A:T	GTEx v8	Whole_Blood	ENSG00000087274	5.74066e-08	4	2986049	ADD1
4:2986049:A:T	GTEx v8	Whole_Blood	ENSG00000125388	2.9439e-23	4	2986049	GRK4
4:2986671:C:G	GTEx v8	Whole_Blood	ENSG00000087274	5.74066e-08	4	2986671	ADD1
4:2986671:C:G	GTEx v8	Whole_Blood	ENSG00000125388	2.9439e-23	4	2986671	GRK4
4:2988275:A:G	GTEx v8	Whole_Blood	ENSG00000087274	5.74066e-08	4	2988275	ADD1
4:2988275:A:G	GTEx v8	Whole_Blood	ENSG00000125388	2.9439e-23	4	2988275	GRK4
4:2988636:C:T	GTEx v8	Whole_Blood	ENSG00000087274	5.74066e-08	4	2988636	ADD1
4:2988636:C:T	GTEx v8	Whole_Blood	ENSG00000125388	2.9439e-23	4	2988636	GRK4
4:2988636:C:T	GTEx v8	Whole_Blood	ENSG00000197386	2.68226e-11	4	2988636	HTT
4:2988752:G:T	GTEx v8	Whole_Blood	ENSG00000087274	5.74066e-08	4	2988752	ADD1
4:2988752:G:T	GTEx v8	Whole_Blood	ENSG00000125388	2.9439e-23	4	2988752	GRK4
4:2990291:A:C	GTEx v8	Whole_Blood	ENSG00000087274	5.74066e-08	4	2990291	ADD1
4:2990291:A:C	GTEx v8	Whole_Blood	ENSG00000125388	2.9439e-23	4	2990291	GRK4
4:2990303:A:AAACAAAC	GTEx v8	Whole_Blood	ENSG00000087274	5.74066e-08	4	2990303	ADD1
4:2990303:A:AAACAAAC	GTEx v8	Whole_Blood	ENSG00000125388	2.9439e-23	4	2990303	GRK4
4:2990338:G:T	GTEx v8	Whole_Blood	ENSG00000087274	5.74066e-08	4	2990338	ADD1
4:2990338:G:T	GTEx v8	Whole_Blood	ENSG00000125388	2.9439e-23	4	2990338	GRK4
4:2990375:A:G	GTEx v8	Whole_Blood	ENSG00000087274	5.74066e-08	4	2990375	ADD1
4:2990375:A:G	GTEx v8	Whole_Blood	ENSG00000125388	2.9439e-23	4	2990375	GRK4
4:2990499:G:T	GTEx v8	Whole_Blood	ENSG00000087274	5.74066e-08	4	2990499	ADD1
4:2990499:G:T	GTEx v8	Whole_Blood	ENSG00000125388	2.9439e-23	4	2990499	GRK4
4:2990824:A:G	GTEx v8	Whole_Blood	ENSG00000087274	5.74066e-08	4	2990824	ADD1
4:2990824:A:G	GTEx v8	Whole_Blood	ENSG00000125388	2.9439e-23	4	2990824	GRK4
4:2990864:C:T	GTEx v8	Whole_Blood	ENSG00000087274	5.74066e-08	4	2990864	ADD1
4:2990864:C:T	GTEx v8	Whole_Blood	ENSG00000125388	2.9439e-23	4	2990864	GRK4
4:2991040:A:G	GTEx v8	Whole_Blood	ENSG00000087274	5.74066e-08	4	2991040	ADD1
4:2991040:A:G	GTEx v8	Whole_Blood	ENSG00000125388	2.9439e-23	4	2991040	GRK4
4:2991040:A:G	GTEx v8	Whole_Blood	ENSG00000197386	2.68226e-11	4	2991040	HTT
4:2992341:G:T	GTEx v8	Whole_Blood	ENSG00000087274	5.74066e-08	4	2992341	ADD1
4:2992341:G:T	GTEx v8	Whole_Blood	ENSG00000125388	2.9439e-23	4	2992341	GRK4
4:2993035:A:T	GTEx v8	Whole_Blood	ENSG00000087274	5.74066e-08	4	2993035	ADD1
4:2993035:A:T	GTEx v8	Whole_Blood	ENSG00000125388	2.9439e-23	4	2993035	GRK4
4:2993423:C:G	GTEx v8	Whole_Blood	ENSG00000087274	5.74066e-08	4	2993423	ADD1
4:2993423:C:G	GTEx v8	Whole_Blood	ENSG00000125388	2.9439e-23	4	2993423	GRK4
4:2993706:A:G	GTEx v8	Whole_Blood	ENSG00000087274	5.74066e-08	4	2993706	ADD1
4:2993706:A:G	GTEx v8	Whole_Blood	ENSG00000125388	2.9439e-23	4	2993706	GRK4
4:2993724:C:CA	GTEx v8	Whole_Blood	ENSG00000087274	5.74066e-08	4	2993724	ADD1
4:2993724:C:CA	GTEx v8	Whole_Blood	ENSG00000125388	2.9439e-23	4	2993724	GRK4
4:2993791:C:G	GTEx v8	Whole_Blood	ENSG00000087274	5.74066e-08	4	2993791	ADD1
4:2993791:C:G	GTEx v8	Whole_Blood	ENSG00000125388	2.9439e-23	4	2993791	GRK4
4:2993980:C:T	GTEx v8	Whole_Blood	ENSG00000087274	5.74066e-08	4	2993980	ADD1
4:2993980:C:T	GTEx v8	Whole_Blood	ENSG00000125388	2.9439e-23	4	2993980	GRK4
4:2994107:G:T	GTEx v8	Whole_Blood	ENSG00000087274	5.74066e-08	4	2994107	ADD1
4:2994107:G:T	GTEx v8	Whole_Blood	ENSG00000125388	2.9439e-23	4	2994107	GRK4
4:2994848:A:AG	GTEx v8	Whole_Blood	ENSG00000087274	5.74066e-08	4	2994848	ADD1
4:2994848:A:AG	GTEx v8	Whole_Blood	ENSG00000125388	2.9439e-23	4	2994848	GRK4
4:2994986:C:T	GTEx v8	Whole_Blood	ENSG00000087274	5.74066e-08	4	2994986	ADD1
4:2994986:C:T	GTEx v8	Whole_Blood	ENSG00000125388	2.9439e-23	4	2994986	GRK4
4:2995273:C:T	GTEx v8	Whole_Blood	ENSG00000087274	5.74066e-08	4	2995273	ADD1
4:2995273:C:T	GTEx v8	Whole_Blood	ENSG00000125388	2.9439e-23	4	2995273	GRK4
4:2995291:A:G	GTEx v8	Whole_Blood	ENSG00000087274	5.74066e-08	4	2995291	ADD1
4:2995291:A:G	GTEx v8	Whole_Blood	ENSG00000125388	2.9439e-23	4	2995291	GRK4
4:2997194:A:G	GTEx v8	Whole_Blood	ENSG00000087274	5.74066e-08	4	2997194	ADD1
4:2997194:A:G	GTEx v8	Whole_Blood	ENSG00000125388	2.9439e-23	4	2997194	GRK4
4:2997611:C:T	GTEx v8	Whole_Blood	ENSG00000087274	5.74066e-08	4	2997611	ADD1
4:2997611:C:T	GTEx v8	Whole_Blood	ENSG00000125388	2.9439e-23	4	2997611	GRK4
4:2997982:C:T	GTEx v8	Whole_Blood	ENSG00000087274	5.74066e-08	4	2997982	ADD1
4:2997982:C:T	GTEx v8	Whole_Blood	ENSG00000125388	2.9439e-23	4	2997982	GRK4
4:2998055:A:G	GTEx v8	Whole_Blood	ENSG00000087274	5.74066e-08	4	2998055	ADD1
4:2998055:A:G	GTEx v8	Whole_Blood	ENSG00000125388	2.9439e-23	4	2998055	GRK4
4:2998110:C:T	GTEx v8	Whole_Blood	ENSG00000087274	5.74066e-08	4	2998110	ADD1
4:2998110:C:T	GTEx v8	Whole_Blood	ENSG00000125388	2.9439e-23	4	2998110	GRK4
4:2998369:A:G	GTEx v8	Whole_Blood	ENSG00000087274	5.74066e-08	4	2998369	ADD1
4:2998369:A:G	GTEx v8	Whole_Blood	ENSG00000125388	2.9439e-23	4	2998369	GRK4
4:2998481:A:T	GTEx v8	Whole_Blood	ENSG00000087274	5.74066e-08	4	2998481	ADD1
4:2998481:A:T	GTEx v8	Whole_Blood	ENSG00000125388	2.9439e-23	4	2998481	GRK4
4:2999364:C:T	GTEx v8	Whole_Blood	ENSG00000087274	5.74066e-08	4	2999364	ADD1
4:2999364:C:T	GTEx v8	Whole_Blood	ENSG00000125388	2.9439e-23	4	2999364	GRK4
4:2999613:C:T	GTEx v8	Whole_Blood	ENSG00000087274	5.74066e-08	4	2999613	ADD1
4:2999613:C:T	GTEx v8	Whole_Blood	ENSG00000125388	2.9439e-23	4	2999613	GRK4
4:2999804:A:G	GTEx v8	Whole_Blood	ENSG00000087274	5.74066e-08	4	2999804	ADD1
4:2999804:A:G	GTEx v8	Whole_Blood	ENSG00000125388	2.9439e-23	4	2999804	GRK4
4:3000317:A:T	GTEx v8	Whole_Blood	ENSG00000087274	5.74066e-08	4	3000317	ADD1
4:3000317:A:T	GTEx v8	Whole_Blood	ENSG00000125388	2.9439e-23	4	3000317	GRK4
4:3000551:G:T	GTEx v8	Whole_Blood	ENSG00000087274	5.74066e-08	4	3000551	ADD1
4:3000551:G:T	GTEx v8	Whole_Blood	ENSG00000125388	2.9439e-23	4	3000551	GRK4
4:3001662:A:G	GTEx v8	Whole_Blood	ENSG00000087274	5.74066e-08	4	3001662	ADD1
4:3001662:A:G	GTEx v8	Whole_Blood	ENSG00000125388	2.9439e-23	4	3001662	GRK4
4:3001668:A:T	GTEx v8	Whole_Blood	ENSG00000087274	5.74066e-08	4	3001668	ADD1
4:3001668:A:T	GTEx v8	Whole_Blood	ENSG00000125388	2.9439e-23	4	3001668	GRK4
4:3001872:A:T	GTEx v8	Whole_Blood	ENSG00000087274	5.74066e-08	4	3001872	ADD1
4:3001872:A:T	GTEx v8	Whole_Blood	ENSG00000125388	2.9439e-23	4	3001872	GRK4
4:3001927:A:G	GTEx v8	Whole_Blood	ENSG00000087274	5.74066e-08	4	3001927	ADD1
4:3001927:A:G	GTEx v8	Whole_Blood	ENSG00000125388	2.9439e-23	4	3001927	GRK4
4:3003201:C:T	GTEx v8	Whole_Blood	ENSG00000087274	5.74066e-08	4	3003201	ADD1
4:3003201:C:T	GTEx v8	Whole_Blood	ENSG00000125388	2.9439e-23	4	3003201	GRK4
4:3003201:C:T	GTEx v8	Whole_Blood	ENSG00000197386	2.68226e-11	4	3003201	HTT
4:3003739:A:G	GTEx v8	Whole_Blood	ENSG00000087274	5.74066e-08	4	3003739	ADD1
4:3003739:A:G	GTEx v8	Whole_Blood	ENSG00000125388	2.9439e-23	4	3003739	GRK4
4:3003739:A:G	GTEx v8	Whole_Blood	ENSG00000197386	2.68226e-11	4	3003739	HTT
4:3004112:A:G	GTEx v8	Whole_Blood	ENSG00000087274	5.74066e-08	4	3004112	ADD1
4:3004112:A:G	GTEx v8	Whole_Blood	ENSG00000125388	2.9439e-23	4	3004112	GRK4
4:3004112:A:G	GTEx v8	Whole_Blood	ENSG00000197386	2.68226e-11	4	3004112	HTT
4:3006043:C:T	GTEx v8	Whole_Blood	ENSG00000087274	5.74066e-08	4	3006043	ADD1
4:3006043:C:T	GTEx v8	Whole_Blood	ENSG00000125388	2.9439e-23	4	3006043	GRK4
4:3006043:C:T	GTEx v8	Whole_Blood	ENSG00000197386	2.68226e-11	4	3006043	HTT
4:3008649:A:G	GTEx v8	Whole_Blood	ENSG00000087274	5.74066e-08	4	3008649	ADD1
4:3008649:A:G	GTEx v8	Whole_Blood	ENSG00000125388	2.9439e-23	4	3008649	GRK4
4:3008649:A:G	GTEx v8	Whole_Blood	ENSG00000197386	2.68226e-11	4	3008649	HTT
4:3014319:A:T	GTEx v8	Whole_Blood	ENSG00000087274	5.74066e-08	4	3014319	ADD1
4:3014319:A:T	GTEx v8	Whole_Blood	ENSG00000125388	2.9439e-23	4	3014319	GRK4
4:3014319:A:T	GTEx v8	Whole_Blood	ENSG00000197386	2.68226e-11	4	3014319	HTT
4:3015001:A:G	GTEx v8	Whole_Blood	ENSG00000087274	5.74066e-08	4	3015001	ADD1
4:3015001:A:G	GTEx v8	Whole_Blood	ENSG00000125388	2.9439e-23	4	3015001	GRK4
4:3015001:A:G	GTEx v8	Whole_Blood	ENSG00000197386	2.68226e-11	4	3015001	HTT
4:3016246:C:T	GTEx v8	Whole_Blood	ENSG00000087274	5.74066e-08	4	3016246	ADD1
4:3016246:C:T	GTEx v8	Whole_Blood	ENSG00000125388	2.9439e-23	4	3016246	GRK4
4:3016246:C:T	GTEx v8	Whole_Blood	ENSG00000197386	2.68226e-11	4	3016246	HTT
4:3016790:A:C	GTEx v8	Whole_Blood	ENSG00000087274	5.74066e-08	4	3016790	ADD1
4:3016790:A:C	GTEx v8	Whole_Blood	ENSG00000125388	2.9439e-23	4	3016790	GRK4
4:3016790:A:C	GTEx v8	Whole_Blood	ENSG00000197386	2.68226e-11	4	3016790	HTT
4:3017054:C:T	GTEx v8	Whole_Blood	ENSG00000087274	5.74066e-08	4	3017054	ADD1
4:3017054:C:T	GTEx v8	Whole_Blood	ENSG00000125388	2.9439e-23	4	3017054	GRK4
4:3017054:C:T	GTEx v8	Whole_Blood	ENSG00000197386	2.68226e-11	4	3017054	HTT
4:3017169:C:T	GTEx v8	Whole_Blood	ENSG00000087274	5.74066e-08	4	3017169	ADD1
4:3017169:C:T	GTEx v8	Whole_Blood	ENSG00000125388	2.9439e-23	4	3017169	GRK4
4:3020584:C:T	GTEx v8	Whole_Blood	ENSG00000087274	5.74066e-08	4	3020584	ADD1
4:3020584:C:T	GTEx v8	Whole_Blood	ENSG00000125388	2.9439e-23	4	3020584	GRK4
4:3020584:C:T	GTEx v8	Whole_Blood	ENSG00000197386	2.68226e-11	4	3020584	HTT
4:3020936:G:T	GTEx v8	Whole_Blood	ENSG00000087274	5.74066e-08	4	3020936	ADD1
4:3020936:G:T	GTEx v8	Whole_Blood	ENSG00000125388	2.9439e-23	4	3020936	GRK4
4:3020936:G:T	GTEx v8	Whole_Blood	ENSG00000197386	2.68226e-11	4	3020936	HTT
4:3021892:A:C	GTEx v8	Whole_Blood	ENSG00000087274	5.74066e-08	4	3021892	ADD1
4:3021892:A:C	GTEx v8	Whole_Blood	ENSG00000125388	2.9439e-23	4	3021892	GRK4
4:3021892:A:C	GTEx v8	Whole_Blood	ENSG00000197386	2.68226e-11	4	3021892	HTT
4:3023840:A:T	GTEx v8	Whole_Blood	ENSG00000087274	5.74066e-08	4	3023840	ADD1
4:3023840:A:T	GTEx v8	Whole_Blood	ENSG00000125388	2.9439e-23	4	3023840	GRK4
4:3023840:A:T	GTEx v8	Whole_Blood	ENSG00000197386	2.68226e-11	4	3023840	HTT
4:3024044:C:T	GTEx v8	Whole_Blood	ENSG00000087274	5.74066e-08	4	3024044	ADD1
4:3024044:C:T	GTEx v8	Whole_Blood	ENSG00000125388	2.9439e-23	4	3024044	GRK4
4:3024448:A:G	GTEx v8	Whole_Blood	ENSG00000087274	5.74066e-08	4	3024448	ADD1
4:3024448:A:G	GTEx v8	Whole_Blood	ENSG00000125388	2.9439e-23	4	3024448	GRK4
4:3024448:A:G	GTEx v8	Whole_Blood	ENSG00000197386	2.68226e-11	4	3024448	HTT
4:3024723:A:G	GTEx v8	Whole_Blood	ENSG00000087274	5.74066e-08	4	3024723	ADD1
4:3024723:A:G	GTEx v8	Whole_Blood	ENSG00000125388	2.9439e-23	4	3024723	GRK4
4:3024723:A:G	GTEx v8	Whole_Blood	ENSG00000197386	2.68226e-11	4	3024723	HTT
4:3025015:C:T	GTEx v8	Whole_Blood	ENSG00000087274	5.74066e-08	4	3025015	ADD1
4:3025015:C:T	GTEx v8	Whole_Blood	ENSG00000125388	2.9439e-23	4	3025015	GRK4
4:3025015:C:T	GTEx v8	Whole_Blood	ENSG00000197386	2.68226e-11	4	3025015	HTT
4:3026173:A:G	GTEx v8	Whole_Blood	ENSG00000087274	5.74066e-08	4	3026173	ADD1
4:3026173:A:G	GTEx v8	Whole_Blood	ENSG00000125388	2.9439e-23	4	3026173	GRK4
4:3026173:A:G	GTEx v8	Whole_Blood	ENSG00000197386	2.68226e-11	4	3026173	HTT
4:3026317:G:T	GTEx v8	Whole_Blood	ENSG00000087274	5.74066e-08	4	3026317	ADD1
4:3026317:G:T	GTEx v8	Whole_Blood	ENSG00000125388	2.9439e-23	4	3026317	GRK4
4:3026317:G:T	GTEx v8	Whole_Blood	ENSG00000197386	2.68226e-11	4	3026317	HTT
4:3026448:A:G	GTEx v8	Whole_Blood	ENSG00000087274	5.74066e-08	4	3026448	ADD1
4:3026448:A:G	GTEx v8	Whole_Blood	ENSG00000125388	2.9439e-23	4	3026448	GRK4
4:3026448:A:G	GTEx v8	Whole_Blood	ENSG00000197386	2.68226e-11	4	3026448	HTT
4:3027186:A:G	GTEx v8	Whole_Blood	ENSG00000087274	5.74066e-08	4	3027186	ADD1
4:3027186:A:G	GTEx v8	Whole_Blood	ENSG00000125388	2.9439e-23	4	3027186	GRK4
4:3027186:A:G	GTEx v8	Whole_Blood	ENSG00000197386	2.68226e-11	4	3027186	HTT
4:3027493:A:G	GTEx v8	Whole_Blood	ENSG00000087274	5.74066e-08	4	3027493	ADD1
4:3027493:A:G	GTEx v8	Whole_Blood	ENSG00000125388	2.9439e-23	4	3027493	GRK4
4:3027493:A:G	GTEx v8	Whole_Blood	ENSG00000197386	2.68226e-11	4	3027493	HTT
4:3027897:C:T	GTEx v8	Whole_Blood	ENSG00000087274	5.74066e-08	4	3027897	ADD1
4:3027897:C:T	GTEx v8	Whole_Blood	ENSG00000125388	2.9439e-23	4	3027897	GRK4
4:3027897:C:T	GTEx v8	Whole_Blood	ENSG00000197386	2.68226e-11	4	3027897	HTT
4:3028499:G:T	GTEx v8	Whole_Blood	ENSG00000087274	5.74066e-08	4	3028499	ADD1
4:3028499:G:T	GTEx v8	Whole_Blood	ENSG00000125388	2.9439e-23	4	3028499	GRK4
4:3028499:G:T	GTEx v8	Whole_Blood	ENSG00000197386	2.68226e-11	4	3028499	HTT
5:131336105:C:T	GTEx v8	Whole_Blood	ENSG00000197375	9.62153e-31	5	131336105	SLC22A5
5:131340032:C:T	GTEx v8	Whole_Blood	ENSG00000197375	9.62153e-31	5	131340032	SLC22A5
5:131341541:C:G	GTEx v8	Whole_Blood	ENSG00000197375	9.62153e-31	5	131341541	SLC22A5
5:131343017:A:C	GTEx v8	Whole_Blood	ENSG00000197375	9.62153e-31	5	131343017	SLC22A5
5:131347520:A:G	GTEx v8	Whole_Blood	ENSG00000197375	9.62153e-31	5	131347520	SLC22A5
5:131400433:C:T	GTEx v8	Whole_Blood	ENSG00000197375	9.62153e-31	5	131400433	SLC22A5
5:131401845:C:T	GTEx v8	Whole_Blood	ENSG00000197375	9.62153e-31	5	131401845	SLC22A5
5:131402738:C:T	GTEx v8	Whole_Blood	ENSG00000197375	9.62153e-31	5	131402738	SLC22A5
5:131406433:G:T	GTEx v8	Whole_Blood	ENSG00000197375	9.62153e-31	5	131406433	SLC22A5
5:131407493:A:C	GTEx v8	Whole_Blood	ENSG00000197375	9.62153e-31	5	131407493	SLC22A5
5:131407601:C:T	GTEx v8	Whole_Blood	ENSG00000197375	9.62153e-31	5	131407601	SLC22A5
5:131408077:A:G	GTEx v8	Whole_Blood	ENSG00000197375	9.62153e-31	5	131408077	SLC22A5
5:131418948:A:G	GTEx v8	Whole_Blood	ENSG00000197375	9.62153e-31	5	131418948	SLC22A5
5:131420249:A:G	GTEx v8	Whole_Blood	ENSG00000197375	9.62153e-31	5	131420249	SLC22A5
5:131421190:C:T	GTEx v8	Whole_Blood	ENSG00000197375	9.62153e-31	5	131421190	SLC22A5
5:131559199:A:T	GTEx v8	Whole_Blood	ENSG00000164398	1.80614e-09	5	131559199	ACSL6
5:131559199:A:T	GTEx v8	Whole_Blood	ENSG00000197208	0.000284425	5	131559199	SLC22A4
5:131559199:A:T	GTEx v8	Whole_Blood	ENSG00000197375	9.62153e-31	5	131559199	SLC22A5
5:131561372:A:C	GTEx v8	Whole_Blood	ENSG00000164398	1.80614e-09	5	131561372	ACSL6
5:131561372:A:C	GTEx v8	Whole_Blood	ENSG00000197208	0.000284425	5	131561372	SLC22A4
5:131561372:A:C	GTEx v8	Whole_Blood	ENSG00000197375	9.62153e-31	5	131561372	SLC22A5
5:131561758:C:T	GTEx v8	Whole_Blood	ENSG00000164398	1.80614e-09	5	131561758	ACSL6
5:131561758:C:T	GTEx v8	Whole_Blood	ENSG00000197208	0.000284425	5	131561758	SLC22A4
5:131561758:C:T	GTEx v8	Whole_Blood	ENSG00000197375	9.62153e-31	5	131561758	SLC22A5
5:131562900:C:T	GTEx v8	Whole_Blood	ENSG00000164398	1.80614e-09	5	131562900	ACSL6
5:131562900:C:T	GTEx v8	Whole_Blood	ENSG00000197208	0.000284425	5	131562900	SLC22A4
5:131562900:C:T	GTEx v8	Whole_Blood	ENSG00000197375	9.62153e-31	5	131562900	SLC22A5
5:131563501:C:G	GTEx v8	Whole_Blood	ENSG00000197208	0.000284425	5	131563501	SLC22A4
5:131563501:C:G	GTEx v8	Whole_Blood	ENSG00000197375	9.62153e-31	5	131563501	SLC22A5
5:131564501:C:T	GTEx v8	Whole_Blood	ENSG00000197208	0.000284425	5	131564501	SLC22A4
5:131564501:C:T	GTEx v8	Whole_Blood	ENSG00000197375	9.62153e-31	5	131564501	SLC22A5
5:131564636:C:T	GTEx v8	Whole_Blood	ENSG00000197208	0.000284425	5	131564636	SLC22A4
5:131564636:C:T	GTEx v8	Whole_Blood	ENSG00000197375	9.62153e-31	5	131564636	SLC22A5
5:131565961:C:CT	GTEx v8	Whole_Blood	ENSG00000197208	0.000284425	5	131565961	SLC22A4
5:131565961:C:CT	GTEx v8	Whole_Blood	ENSG00000197375	9.62153e-31	5	131565961	SLC22A5
5:131566941:A:G	GTEx v8	Whole_Blood	ENSG00000164398	1.80614e-09	5	131566941	ACSL6
5:131566941:A:G	GTEx v8	Whole_Blood	ENSG00000197208	0.000284425	5	131566941	SLC22A4
5:131566941:A:G	GTEx v8	Whole_Blood	ENSG00000197375	9.62153e-31	5	131566941	SLC22A5
5:131567924:A:G	GTEx v8	Whole_Blood	ENSG00000197208	0.000284425	5	131567924	SLC22A4
5:131567924:A:G	GTEx v8	Whole_Blood	ENSG00000197375	9.62153e-31	5	131567924	SLC22A5
5:131570896:A:T	GTEx v8	Whole_Blood	ENSG00000164398	1.80614e-09	5	131570896	ACSL6
5:131570896:A:T	GTEx v8	Whole_Blood	ENSG00000197208	0.000284425	5	131570896	SLC22A4
5:131570896:A:T	GTEx v8	Whole_Blood	ENSG00000197375	9.62153e-31	5	131570896	SLC22A5
5:131573529:A:G	GTEx v8	Whole_Blood	ENSG00000197208	0.000284425	5	131573529	SLC22A4
5:131573529:A:G	GTEx v8	Whole_Blood	ENSG00000197375	9.62153e-31	5	131573529	SLC22A5
5:131575338:A:G	GTEx v8	Whole_Blood	ENSG00000197208	0.000284425	5	131575338	SLC22A4
5:131575338:A:G	GTEx v8	Whole_Blood	ENSG00000197375	9.62153e-31	5	131575338	SLC22A5
5:131575932:C:T	GTEx v8	Whole_Blood	ENSG00000197208	0.000284425	5	131575932	SLC22A4
5:131575932:C:T	GTEx v8	Whole_Blood	ENSG00000197375	9.62153e-31	5	131575932	SLC22A5
5:131576737:C:T	GTEx v8	Whole_Blood	ENSG00000197208	0.000284425	5	131576737	SLC22A4
5:131576737:C:T	GTEx v8	Whole_Blood	ENSG00000197375	9.62153e-31	5	131576737	SLC22A5
5:131578637:C:T	GTEx v8	Whole_Blood	ENSG00000197208	0.000284425	5	131578637	SLC22A4
5:131578637:C:T	GTEx v8	Whole_Blood	ENSG00000197375	9.62153e-31	5	131578637	SLC22A5
5:131582356:C:T	GTEx v8	Whole_Blood	ENSG00000197208	0.000284425	5	131582356	SLC22A4
5:131582356:C:T	GTEx v8	Whole_Blood	ENSG00000197375	9.62153e-31	5	131582356	SLC22A5
5:131585958:A:G	GTEx v8	Whole_Blood	ENSG00000197208	0.000284425	5	131585958	SLC22A4
5:131585958:A:G	GTEx v8	Whole_Blood	ENSG00000197375	9.62153e-31	5	131585958	SLC22A5
5:131586598:A:C	GTEx v8	Whole_Blood	ENSG00000197208	0.000284425	5	131586598	SLC22A4
5:131586598:A:C	GTEx v8	Whole_Blood	ENSG00000197375	9.62153e-31	5	131586598	SLC22A5
5:131590387:C:T	GTEx v8	Whole_Blood	ENSG00000164398	1.80614e-09	5	131590387	ACSL6
5:131590387:C:T	GTEx v8	Whole_Blood	ENSG00000164403	1.05181e-61	5	131590387	SHROOM1
5:131590387:C:T	GTEx v8	Whole_Blood	ENSG00000197208	0.000284425	5	131590387	SLC22A4
5:131590387:C:T	GTEx v8	Whole_Blood	ENSG00000197375	9.62153e-31	5	131590387	SLC22A5
5:131591725:C:G	GTEx v8	Whole_Blood	ENSG00000197208	0.000284425	5	131591725	SLC22A4
5:131591725:C:G	GTEx v8	Whole_Blood	ENSG00000197375	9.62153e-31	5	131591725	SLC22A5
5:131592405:G:T	GTEx v8	Whole_Blood	ENSG00000197208	0.000284425	5	131592405	SLC22A4
5:131592405:G:T	GTEx v8	Whole_Blood	ENSG00000197375	9.62153e-31	5	131592405	SLC22A5
5:131597005:C:T	GTEx v8	Whole_Blood	ENSG00000197208	0.000284425	5	131597005	SLC22A4
5:131597005:C:T	GTEx v8	Whole_Blood	ENSG00000197375	9.62153e-31	5	131597005	SLC22A5
5:131598705:C:T	GTEx v8	Whole_Blood	ENSG00000197375	9.62153e-31	5	131598705	SLC22A5
5:131598705:C:T	GTEx v8	Whole_Blood	ENSG00000197536	8.48054e-12	5	131598705	C5orf56
5:131598746:A:ATTTG	GTEx v8	Whole_Blood	ENSG00000197375	9.62153e-31	5	131598746	SLC22A5
5:131598746:A:ATTTG	GTEx v8	Whole_Blood	ENSG00000197536	8.48054e-12	5	131598746	C5orf56
5:131600187:A:G	GTEx v8	Whole_Blood	ENSG00000197208	0.000284425	5	131600187	SLC22A4
5:131600187:A:G	GTEx v8	Whole_Blood	ENSG00000197375	9.62153e-31	5	131600187	SLC22A5
5:131600559:A:G	GTEx v8	Whole_Blood	ENSG00000197375	9.62153e-31	5	131600559	SLC22A5
5:131600559:A:G	GTEx v8	Whole_Blood	ENSG00000197536	8.48054e-12	5	131600559	C5orf56
5:131605671:A:ATG	GTEx v8	Whole_Blood	ENSG00000197208	0.000284425	5	131605671	SLC22A4
5:131605671:A:ATG	GTEx v8	Whole_Blood	ENSG00000197375	9.62153e-31	5	131605671	SLC22A5
5:131607300:C:T	GTEx v8	Whole_Blood	ENSG00000164398	1.80614e-09	5	131607300	ACSL6
5:131607300:C:T	GTEx v8	Whole_Blood	ENSG00000197208	0.000284425	5	131607300	SLC22A4
5:131607300:C:T	GTEx v8	Whole_Blood	ENSG00000197375	9.62153e-31	5	131607300	SLC22A5
5:131607402:C:T	GTEx v8	Whole_Blood	ENSG00000197208	0.000284425	5	131607402	SLC22A4
5:131607402:C:T	GTEx v8	Whole_Blood	ENSG00000197375	9.62153e-31	5	131607402	SLC22A5
5:131623358:A:G	GTEx v8	Whole_Blood	ENSG00000197208	0.000284425	5	131623358	SLC22A4
5:131623358:A:G	GTEx v8	Whole_Blood	ENSG00000197375	9.62153e-31	5	131623358	SLC22A5
5:131630852:A:C	GTEx v8	Whole_Blood	ENSG00000197208	0.000284425	5	131630852	SLC22A4
5:131630852:A:C	GTEx v8	Whole_Blood	ENSG00000197375	9.62153e-31	5	131630852	SLC22A5
5:131638324:A:T	GTEx v8	Whole_Blood	ENSG00000197208	0.000284425	5	131638324	SLC22A4
5:131638324:A:T	GTEx v8	Whole_Blood	ENSG00000197375	9.62153e-31	5	131638324	SLC22A5
5:131640536:A:G	GTEx v8	Whole_Blood	ENSG00000197208	0.000284425	5	131640536	SLC22A4
5:131640536:A:G	GTEx v8	Whole_Blood	ENSG00000197375	9.62153e-31	5	131640536	SLC22A5
5:131640583:A:G	GTEx v8	Whole_Blood	ENSG00000197208	0.000284425	5	131640583	SLC22A4
5:131640583:A:G	GTEx v8	Whole_Blood	ENSG00000197375	9.62153e-31	5	131640583	SLC22A5
5:131640583:A:G	GTEx v8	Whole_Blood	ENSG00000197536	8.48054e-12	5	131640583	C5orf56
5:131651811:C:T	GTEx v8	Whole_Blood	ENSG00000197208	0.000284425	5	131651811	SLC22A4
5:131651811:C:T	GTEx v8	Whole_Blood	ENSG00000197375	9.62153e-31	5	131651811	SLC22A5
5:131651811:C:T	GTEx v8	Whole_Blood	ENSG00000197536	8.48054e-12	5	131651811	C5orf56
5:131652529:A:C	GTEx v8	Whole_Blood	ENSG00000197208	0.000284425	5	131652529	SLC22A4
5:131652529:A:C	GTEx v8	Whole_Blood	ENSG00000197375	9.62153e-31	5	131652529	SLC22A5
5:131656517:A:G	GTEx v8	Whole_Blood	ENSG00000197208	0.000284425	5	131656517	SLC22A4
5:131656517:A:G	GTEx v8	Whole_Blood	ENSG00000197375	9.62153e-31	5	131656517	SLC22A5
5:131656517:A:G	GTEx v8	Whole_Blood	ENSG00000197536	8.48054e-12	5	131656517	C5orf56
5:131660431:A:T	GTEx v8	Whole_Blood	ENSG00000197208	0.000284425	5	131660431	SLC22A4
5:131660431:A:T	GTEx v8	Whole_Blood	ENSG00000197375	9.62153e-31	5	131660431	SLC22A5
5:131660431:A:T	GTEx v8	Whole_Blood	ENSG00000197536	8.48054e-12	5	131660431	C5orf56
5:131661156:C:T	GTEx v8	Whole_Blood	ENSG00000197208	0.000284425	5	131661156	SLC22A4
5:131661156:C:T	GTEx v8	Whole_Blood	ENSG00000197375	9.62153e-31	5	131661156	SLC22A5
5:131661156:C:T	GTEx v8	Whole_Blood	ENSG00000197536	8.48054e-12	5	131661156	C5orf56
5:131662460:C:T	GTEx v8	Whole_Blood	ENSG00000197208	0.000284425	5	131662460	SLC22A4
5:131662460:C:T	GTEx v8	Whole_Blood	ENSG00000197375	9.62153e-31	5	131662460	SLC22A5
5:131662460:C:T	GTEx v8	Whole_Blood	ENSG00000197536	8.48054e-12	5	131662460	C5orf56
5:131664638:A:T	GTEx v8	Whole_Blood	ENSG00000197208	0.000284425	5	131664638	SLC22A4
5:131664638:A:T	GTEx v8	Whole_Blood	ENSG00000197375	9.62153e-31	5	131664638	SLC22A5
5:131665840:C:T	GTEx v8	Whole_Blood	ENSG00000197208	0.000284425	5	131665840	SLC22A4
5:131665840:C:T	GTEx v8	Whole_Blood	ENSG00000197375	9.62153e-31	5	131665840	SLC22A5
5:131665840:C:T	GTEx v8	Whole_Blood	ENSG00000197536	8.48054e-12	5	131665840	C5orf56
5:131668654:C:G	GTEx v8	Whole_Blood	ENSG00000197208	0.000284425	5	131668654	SLC22A4
5:131668654:C:G	GTEx v8	Whole_Blood	ENSG00000197375	9.62153e-31	5	131668654	SLC22A5
5:131668654:C:G	GTEx v8	Whole_Blood	ENSG00000197536	8.48054e-12	5	131668654	C5orf56
5:131669264:A:G	GTEx v8	Whole_Blood	ENSG00000197208	0.000284425	5	131669264	SLC22A4
5:131669264:A:G	GTEx v8	Whole_Blood	ENSG00000197375	9.62153e-31	5	131669264	SLC22A5
5:131669264:A:G	GTEx v8	Whole_Blood	ENSG00000197536	8.48054e-12	5	131669264	C5orf56
5:131669409:G:GAAGA	GTEx v8	Whole_Blood	ENSG00000197208	0.000284425	5	131669409	SLC22A4
5:131669409:G:GAAGA	GTEx v8	Whole_Blood	ENSG00000197375	9.62153e-31	5	131669409	SLC22A5
5:131669409:G:GAAGA	GTEx v8	Whole_Blood	ENSG00000197536	8.48054e-12	5	131669409	C5orf56
5:131670546:C:G	GTEx v8	Whole_Blood	ENSG00000197208	0.000284425	5	131670546	SLC22A4
5:131670546:C:G	GTEx v8	Whole_Blood	ENSG00000197375	9.62153e-31	5	131670546	SLC22A5
5:131670546:C:G	GTEx v8	Whole_Blood	ENSG00000197536	8.48054e-12	5	131670546	C5orf56
5:131672657:C:T	GTEx v8	Whole_Blood	ENSG00000164403	1.05181e-61	5	131672657	SHROOM1
5:131672657:C:T	GTEx v8	Whole_Blood	ENSG00000197208	0.000284425	5	131672657	SLC22A4
5:131672657:C:T	GTEx v8	Whole_Blood	ENSG00000197375	9.62153e-31	5	131672657	SLC22A5
5:131673267:G:GCCTA	GTEx v8	Whole_Blood	ENSG00000197208	0.000284425	5	131673267	SLC22A4
5:131673267:G:GCCTA	GTEx v8	Whole_Blood	ENSG00000197375	9.62153e-31	5	131673267	SLC22A5
5:131673267:G:GCCTA	GTEx v8	Whole_Blood	ENSG00000197536	8.48054e-12	5	131673267	C5orf56
5:131674888:C:T	GTEx v8	Whole_Blood	ENSG00000197208	0.000284425	5	131674888	SLC22A4
5:131674888:C:T	GTEx v8	Whole_Blood	ENSG00000197375	9.62153e-31	5	131674888	SLC22A5
5:131674888:C:T	GTEx v8	Whole_Blood	ENSG00000197536	8.48054e-12	5	131674888	C5orf56
5:131676320:C:T	GTEx v8	Whole_Blood	ENSG00000164403	1.05181e-61	5	131676320	SHROOM1
5:131676320:C:T	GTEx v8	Whole_Blood	ENSG00000197208	0.000284425	5	131676320	SLC22A4
5:131676320:C:T	GTEx v8	Whole_Blood	ENSG00000197375	9.62153e-31	5	131676320	SLC22A5
5:131677047:G:T	GTEx v8	Whole_Blood	ENSG00000197208	0.000284425	5	131677047	SLC22A4
5:131677047:G:T	GTEx v8	Whole_Blood	ENSG00000197375	9.62153e-31	5	131677047	SLC22A5
5:131678412:A:G	GTEx v8	Whole_Blood	ENSG00000197208	0.000284425	5	131678412	SLC22A4
5:131678412:A:G	GTEx v8	Whole_Blood	ENSG00000197375	9.62153e-31	5	131678412	SLC22A5
5:131678412:A:G	GTEx v8	Whole_Blood	ENSG00000197536	8.48054e-12	5	131678412	C5orf56
5:131681057:A:G	GTEx v8	Whole_Blood	ENSG00000197208	0.000284425	5	131681057	SLC22A4
5:131681057:A:G	GTEx v8	Whole_Blood	ENSG00000197375	9.62153e-31	5	131681057	SLC22A5
5:131681057:A:G	GTEx v8	Whole_Blood	ENSG00000197536	8.48054e-12	5	131681057	C5orf56
5:131681909:A:G	GTEx v8	Whole_Blood	ENSG00000197208	0.000284425	5	131681909	SLC22A4
5:131681909:A:G	GTEx v8	Whole_Blood	ENSG00000197375	9.62153e-31	5	131681909	SLC22A5
5:131681909:A:G	GTEx v8	Whole_Blood	ENSG00000197536	8.48054e-12	5	131681909	C5orf56
5:131681926:A:T	GTEx v8	Whole_Blood	ENSG00000197208	0.000284425	5	131681926	SLC22A4
5:131681926:A:T	GTEx v8	Whole_Blood	ENSG00000197375	9.62153e-31	5	131681926	SLC22A5
5:131681926:A:T	GTEx v8	Whole_Blood	ENSG00000197536	8.48054e-12	5	131681926	C5orf56
5:131682785:C:CCTGAGTT	GTEx v8	Whole_Blood	ENSG00000197208	0.000284425	5	131682785	SLC22A4
5:131682785:C:CCTGAGTT	GTEx v8	Whole_Blood	ENSG00000197375	9.62153e-31	5	131682785	SLC22A5
5:131682785:C:CCTGAGTT	GTEx v8	Whole_Blood	ENSG00000197536	8.48054e-12	5	131682785	C5orf56
5:131684175:C:G	GTEx v8	Whole_Blood	ENSG00000197208	0.000284425	5	131684175	SLC22A4
5:131684175:C:G	GTEx v8	Whole_Blood	ENSG00000197375	9.62153e-31	5	131684175	SLC22A5
5:131684175:C:G	GTEx v8	Whole_Blood	ENSG00000197536	8.48054e-12	5	131684175	C5orf56
5:131686146:A:G	GTEx v8	Whole_Blood	ENSG00000197208	0.000284425	5	131686146	SLC22A4
5:131686146:A:G	GTEx v8	Whole_Blood	ENSG00000197375	9.62153e-31	5	131686146	SLC22A5
5:131688767:A:G	GTEx v8	Whole_Blood	ENSG00000197208	0.000284425	5	131688767	SLC22A4
5:131688767:A:G	GTEx v8	Whole_Blood	ENSG00000197375	9.62153e-31	5	131688767	SLC22A5
5:131688767:A:G	GTEx v8	Whole_Blood	ENSG00000197536	8.48054e-12	5	131688767	C5orf56
5:131694077:C:T	GTEx v8	Whole_Blood	ENSG00000197208	0.000284425	5	131694077	SLC22A4
5:131694077:C:T	GTEx v8	Whole_Blood	ENSG00000197375	9.62153e-31	5	131694077	SLC22A5
5:131694606:A:G	GTEx v8	Whole_Blood	ENSG00000197208	0.000284425	5	131694606	SLC22A4
5:131694606:A:G	GTEx v8	Whole_Blood	ENSG00000197375	9.62153e-31	5	131694606	SLC22A5
5:131694606:A:G	GTEx v8	Whole_Blood	ENSG00000197536	8.48054e-12	5	131694606	C5orf56
5:131703776:C:T	GTEx v8	Whole_Blood	ENSG00000197208	0.000284425	5	131703776	SLC22A4
5:131703776:C:T	GTEx v8	Whole_Blood	ENSG00000197375	9.62153e-31	5	131703776	SLC22A5
5:131703776:C:T	GTEx v8	Whole_Blood	ENSG00000197536	8.48054e-12	5	131703776	C5orf56
5:131705458:C:G	GTEx v8	Whole_Blood	ENSG00000197208	0.000284425	5	131705458	SLC22A4
5:131705458:C:G	GTEx v8	Whole_Blood	ENSG00000197375	9.62153e-31	5	131705458	SLC22A5
5:131705949:C:T	GTEx v8	Whole_Blood	ENSG00000197208	0.000284425	5	131705949	SLC22A4
5:131705949:C:T	GTEx v8	Whole_Blood	ENSG00000197375	9.62153e-31	5	131705949	SLC22A5
5:131705949:C:T	GTEx v8	Whole_Blood	ENSG00000197536	8.48054e-12	5	131705949	C5orf56
5:131706791:C:T	GTEx v8	Whole_Blood	ENSG00000197208	0.000284425	5	131706791	SLC22A4
5:131706791:C:T	GTEx v8	Whole_Blood	ENSG00000197375	9.62153e-31	5	131706791	SLC22A5
5:131706791:C:T	GTEx v8	Whole_Blood	ENSG00000197536	8.48054e-12	5	131706791	C5orf56
5:131707095:A:G	GTEx v8	Whole_Blood	ENSG00000197208	0.000284425	5	131707095	SLC22A4
5:131707095:A:G	GTEx v8	Whole_Blood	ENSG00000197375	9.62153e-31	5	131707095	SLC22A5
5:131707095:A:G	GTEx v8	Whole_Blood	ENSG00000197536	8.48054e-12	5	131707095	C5orf56
5:131707380:A:C	GTEx v8	Whole_Blood	ENSG00000197208	0.000284425	5	131707380	SLC22A4
5:131707380:A:C	GTEx v8	Whole_Blood	ENSG00000197375	9.62153e-31	5	131707380	SLC22A5
5:131707380:A:C	GTEx v8	Whole_Blood	ENSG00000197536	8.48054e-12	5	131707380	C5orf56
5:131707429:A:G	GTEx v8	Whole_Blood	ENSG00000197208	0.000284425	5	131707429	SLC22A4
5:131707429:A:G	GTEx v8	Whole_Blood	ENSG00000197375	9.62153e-31	5	131707429	SLC22A5
5:131708877:C:T	GTEx v8	Whole_Blood	ENSG00000197208	0.000284425	5	131708877	SLC22A4
5:131708877:C:T	GTEx v8	Whole_Blood	ENSG00000197375	9.62153e-31	5	131708877	SLC22A5
5:131709032:T:TAATA	GTEx v8	Whole_Blood	ENSG00000197208	0.000284425	5	131709032	SLC22A4
5:131709032:T:TAATA	GTEx v8	Whole_Blood	ENSG00000197375	9.62153e-31	5	131709032	SLC22A5
5:131709739:A:C	GTEx v8	Whole_Blood	ENSG00000197208	0.000284425	5	131709739	SLC22A4
5:131709739:A:C	GTEx v8	Whole_Blood	ENSG00000197375	9.62153e-31	5	131709739	SLC22A5
5:131709739:A:C	GTEx v8	Whole_Blood	ENSG00000197536	8.48054e-12	5	131709739	C5orf56
5:131709776:C:T	GTEx v8	Whole_Blood	ENSG00000197208	0.000284425	5	131709776	SLC22A4
5:131709776:C:T	GTEx v8	Whole_Blood	ENSG00000197375	9.62153e-31	5	131709776	SLC22A5
5:131709776:C:T	GTEx v8	Whole_Blood	ENSG00000197536	8.48054e-12	5	131709776	C5orf56
5:131710399:A:C	GTEx v8	Whole_Blood	ENSG00000197208	0.000284425	5	131710399	SLC22A4
5:131710399:A:C	GTEx v8	Whole_Blood	ENSG00000197375	9.62153e-31	5	131710399	SLC22A5
5:131713419:G:GTT	GTEx v8	Whole_Blood	ENSG00000197208	0.000284425	5	131713419	SLC22A4
5:131713419:G:GTT	GTEx v8	Whole_Blood	ENSG00000197375	9.62153e-31	5	131713419	SLC22A5
5:131713419:G:GTT	GTEx v8	Whole_Blood	ENSG00000197536	8.48054e-12	5	131713419	C5orf56
5:131713578:C:T	GTEx v8	Whole_Blood	ENSG00000197208	0.000284425	5	131713578	SLC22A4
5:131713578:C:T	GTEx v8	Whole_Blood	ENSG00000197375	9.62153e-31	5	131713578	SLC22A5
5:131713578:C:T	GTEx v8	Whole_Blood	ENSG00000197536	8.48054e-12	5	131713578	C5orf56
5:131714409:C:T	GTEx v8	Whole_Blood	ENSG00000197208	0.000284425	5	131714409	SLC22A4
5:131714409:C:T	GTEx v8	Whole_Blood	ENSG00000197375	9.62153e-31	5	131714409	SLC22A5
5:131714409:C:T	GTEx v8	Whole_Blood	ENSG00000197536	8.48054e-12	5	131714409	C5orf56
5:131715011:A:G	GTEx v8	Whole_Blood	ENSG00000197208	0.000284425	5	131715011	SLC22A4
5:131715011:A:G	GTEx v8	Whole_Blood	ENSG00000197375	9.62153e-31	5	131715011	SLC22A5
5:131715011:A:G	GTEx v8	Whole_Blood	ENSG00000197536	8.48054e-12	5	131715011	C5orf56
5:131715268:C:G	GTEx v8	Whole_Blood	ENSG00000197208	0.000284425	5	131715268	SLC22A4
5:131715268:C:G	GTEx v8	Whole_Blood	ENSG00000197375	9.62153e-31	5	131715268	SLC22A5
5:131715268:C:G	GTEx v8	Whole_Blood	ENSG00000197536	8.48054e-12	5	131715268	C5orf56
5:131715565:C:G	GTEx v8	Whole_Blood	ENSG00000197208	0.000284425	5	131715565	SLC22A4
5:131715565:C:G	GTEx v8	Whole_Blood	ENSG00000197375	9.62153e-31	5	131715565	SLC22A5
5:131715565:C:G	GTEx v8	Whole_Blood	ENSG00000197536	8.48054e-12	5	131715565	C5orf56
5:131717050:A:G	GTEx v8	Whole_Blood	ENSG00000197208	0.000284425	5	131717050	SLC22A4
5:131717050:A:G	GTEx v8	Whole_Blood	ENSG00000197375	9.62153e-31	5	131717050	SLC22A5
5:131717859:A:C	GTEx v8	Whole_Blood	ENSG00000197208	0.000284425	5	131717859	SLC22A4
5:131717859:A:C	GTEx v8	Whole_Blood	ENSG00000197375	9.62153e-31	5	131717859	SLC22A5
5:131717859:A:C	GTEx v8	Whole_Blood	ENSG00000197536	8.48054e-12	5	131717859	C5orf56
5:131719228:A:C	GTEx v8	Whole_Blood	ENSG00000197208	0.000284425	5	131719228	SLC22A4
5:131719228:A:C	GTEx v8	Whole_Blood	ENSG00000197375	9.62153e-31	5	131719228	SLC22A5
5:131719228:A:C	GTEx v8	Whole_Blood	ENSG00000197536	8.48054e-12	5	131719228	C5orf56
5:131719450:C:T	GTEx v8	Whole_Blood	ENSG00000197208	0.000284425	5	131719450	SLC22A4
5:131719450:C:T	GTEx v8	Whole_Blood	ENSG00000197375	9.62153e-31	5	131719450	SLC22A5
5:131719450:C:T	GTEx v8	Whole_Blood	ENSG00000197536	8.48054e-12	5	131719450	C5orf56
5:131720070:A:G	GTEx v8	Whole_Blood	ENSG00000197208	0.000284425	5	131720070	SLC22A4
5:131720070:A:G	GTEx v8	Whole_Blood	ENSG00000197375	9.62153e-31	5	131720070	SLC22A5
5:131720070:A:G	GTEx v8	Whole_Blood	ENSG00000197536	8.48054e-12	5	131720070	C5orf56
5:131721174:A:G	GTEx v8	Whole_Blood	ENSG00000197208	0.000284425	5	131721174	SLC22A4
5:131721174:A:G	GTEx v8	Whole_Blood	ENSG00000197375	9.62153e-31	5	131721174	SLC22A5
5:131721174:A:G	GTEx v8	Whole_Blood	ENSG00000197536	8.48054e-12	5	131721174	C5orf56
5:131721204:C:T	GTEx v8	Whole_Blood	ENSG00000197208	0.000284425	5	131721204	SLC22A4
5:131721204:C:T	GTEx v8	Whole_Blood	ENSG00000197375	9.62153e-31	5	131721204	SLC22A5
5:131721204:C:T	GTEx v8	Whole_Blood	ENSG00000197536	8.48054e-12	5	131721204	C5orf56
5:131723288:C:T	GTEx v8	Whole_Blood	ENSG00000197208	0.000284425	5	131723288	SLC22A4
5:131723288:C:T	GTEx v8	Whole_Blood	ENSG00000197375	9.62153e-31	5	131723288	SLC22A5
5:131723289:A:T	GTEx v8	Whole_Blood	ENSG00000197208	0.000284425	5	131723289	SLC22A4
5:131723289:A:T	GTEx v8	Whole_Blood	ENSG00000197375	9.62153e-31	5	131723289	SLC22A5
5:131725329:A:T	GTEx v8	Whole_Blood	ENSG00000197208	0.000284425	5	131725329	SLC22A4
5:131725329:A:T	GTEx v8	Whole_Blood	ENSG00000197375	9.62153e-31	5	131725329	SLC22A5
5:131727033:A:G	GTEx v8	Whole_Blood	ENSG00000197208	0.000284425	5	131727033	SLC22A4
5:131727033:A:G	GTEx v8	Whole_Blood	ENSG00000197375	9.62153e-31	5	131727033	SLC22A5
5:131727033:A:G	GTEx v8	Whole_Blood	ENSG00000197536	8.48054e-12	5	131727033	C5orf56
5:131731326:A:G	GTEx v8	Whole_Blood	ENSG00000197208	0.000284425	5	131731326	SLC22A4
5:131731326:A:G	GTEx v8	Whole_Blood	ENSG00000197375	9.62153e-31	5	131731326	SLC22A5
5:131733397:C:G	GTEx v8	Whole_Blood	ENSG00000197208	0.000284425	5	131733397	SLC22A4
5:131733397:C:G	GTEx v8	Whole_Blood	ENSG00000197375	9.62153e-31	5	131733397	SLC22A5
5:131766763:T:TGTGATACCCCAA	GTEx v8	Whole_Blood	ENSG00000164398	1.80614e-09	5	131766763	ACSL6
5:131766763:T:TGTGATACCCCAA	GTEx v8	Whole_Blood	ENSG00000164403	1.05181e-61	5	131766763	SHROOM1
5:131766763:T:TGTGATACCCCAA	GTEx v8	Whole_Blood	ENSG00000197208	0.000284425	5	131766763	SLC22A4
5:131766763:T:TGTGATACCCCAA	GTEx v8	Whole_Blood	ENSG00000197375	9.62153e-31	5	131766763	SLC22A5
5:131766763:T:TGTGATACCCCAA	GTEx v8	Whole_Blood	ENSG00000197536	8.48054e-12	5	131766763	C5orf56
5:131770805:C:T	GTEx v8	Whole_Blood	ENSG00000164398	1.80614e-09	5	131770805	ACSL6
5:131770805:C:T	GTEx v8	Whole_Blood	ENSG00000164403	1.05181e-61	5	131770805	SHROOM1
5:131770805:C:T	GTEx v8	Whole_Blood	ENSG00000197208	0.000284425	5	131770805	SLC22A4
5:131770805:C:T	GTEx v8	Whole_Blood	ENSG00000197375	9.62153e-31	5	131770805	SLC22A5
5:131770805:C:T	GTEx v8	Whole_Blood	ENSG00000197536	8.48054e-12	5	131770805	C5orf56
5:131778452:A:G	GTEx v8	Whole_Blood	ENSG00000164398	1.80614e-09	5	131778452	ACSL6
5:131778452:A:G	GTEx v8	Whole_Blood	ENSG00000164403	1.05181e-61	5	131778452	SHROOM1
5:131778452:A:G	GTEx v8	Whole_Blood	ENSG00000197208	0.000284425	5	131778452	SLC22A4
5:131778452:A:G	GTEx v8	Whole_Blood	ENSG00000197375	9.62153e-31	5	131778452	SLC22A5
5:131778452:A:G	GTEx v8	Whole_Blood	ENSG00000197536	8.48054e-12	5	131778452	C5orf56
5:131784393:G:T	GTEx v8	Whole_Blood	ENSG00000164398	1.80614e-09	5	131784393	ACSL6
5:131784393:G:T	GTEx v8	Whole_Blood	ENSG00000164403	1.05181e-61	5	131784393	SHROOM1
5:131784393:G:T	GTEx v8	Whole_Blood	ENSG00000197208	0.000284425	5	131784393	SLC22A4
5:131784393:G:T	GTEx v8	Whole_Blood	ENSG00000197375	9.62153e-31	5	131784393	SLC22A5
5:131784393:G:T	GTEx v8	Whole_Blood	ENSG00000197536	8.48054e-12	5	131784393	C5orf56
5:131785684:C:T	GTEx v8	Whole_Blood	ENSG00000164398	1.80614e-09	5	131785684	ACSL6
5:131785684:C:T	GTEx v8	Whole_Blood	ENSG00000164403	1.05181e-61	5	131785684	SHROOM1
5:131785684:C:T	GTEx v8	Whole_Blood	ENSG00000197208	0.000284425	5	131785684	SLC22A4
5:131785684:C:T	GTEx v8	Whole_Blood	ENSG00000197375	9.62153e-31	5	131785684	SLC22A5
5:131785684:C:T	GTEx v8	Whole_Blood	ENSG00000197536	8.48054e-12	5	131785684	C5orf56
5:131786451:G:GATA	GTEx v8	Whole_Blood	ENSG00000164398	1.80614e-09	5	131786451	ACSL6
5:131786451:G:GATA	GTEx v8	Whole_Blood	ENSG00000164403	1.05181e-61	5	131786451	SHROOM1
5:131786451:G:GATA	GTEx v8	Whole_Blood	ENSG00000197208	0.000284425	5	131786451	SLC22A4
5:131786451:G:GATA	GTEx v8	Whole_Blood	ENSG00000197375	9.62153e-31	5	131786451	SLC22A5
5:131786451:G:GATA	GTEx v8	Whole_Blood	ENSG00000197536	8.48054e-12	5	131786451	C5orf56
5:131786595:A:G	GTEx v8	Whole_Blood	ENSG00000164398	1.80614e-09	5	131786595	ACSL6
5:131786595:A:G	GTEx v8	Whole_Blood	ENSG00000164403	1.05181e-61	5	131786595	SHROOM1
5:131786595:A:G	GTEx v8	Whole_Blood	ENSG00000197208	0.000284425	5	131786595	SLC22A4
5:131786595:A:G	GTEx v8	Whole_Blood	ENSG00000197375	9.62153e-31	5	131786595	SLC22A5
5:131786595:A:G	GTEx v8	Whole_Blood	ENSG00000197536	8.48054e-12	5	131786595	C5orf56
5:131787137:A:G	GTEx v8	Whole_Blood	ENSG00000197208	0.000284425	5	131787137	SLC22A4
5:131787137:A:G	GTEx v8	Whole_Blood	ENSG00000197375	9.62153e-31	5	131787137	SLC22A5
5:131787137:A:G	GTEx v8	Whole_Blood	ENSG00000197536	8.48054e-12	5	131787137	C5orf56
5:131793286:C:T	GTEx v8	Whole_Blood	ENSG00000164398	1.80614e-09	5	131793286	ACSL6
5:131793286:C:T	GTEx v8	Whole_Blood	ENSG00000164403	1.05181e-61	5	131793286	SHROOM1
5:131793286:C:T	GTEx v8	Whole_Blood	ENSG00000197208	0.000284425	5	131793286	SLC22A4
5:131793286:C:T	GTEx v8	Whole_Blood	ENSG00000197375	9.62153e-31	5	131793286	SLC22A5
5:131793286:C:T	GTEx v8	Whole_Blood	ENSG00000197536	8.48054e-12	5	131793286	C5orf56
5:131796163:C:T	GTEx v8	Whole_Blood	ENSG00000164398	1.80614e-09	5	131796163	ACSL6
5:131796163:C:T	GTEx v8	Whole_Blood	ENSG00000164403	1.05181e-61	5	131796163	SHROOM1
5:131796163:C:T	GTEx v8	Whole_Blood	ENSG00000197208	0.000284425	5	131796163	SLC22A4
5:131796163:C:T	GTEx v8	Whole_Blood	ENSG00000197375	9.62153e-31	5	131796163	SLC22A5
5:131796163:C:T	GTEx v8	Whole_Blood	ENSG00000197536	8.48054e-12	5	131796163	C5orf56
5:131796809:A:C	GTEx v8	Whole_Blood	ENSG00000164398	1.80614e-09	5	131796809	ACSL6
5:131796809:A:C	GTEx v8	Whole_Blood	ENSG00000164403	1.05181e-61	5	131796809	SHROOM1
5:131796809:A:C	GTEx v8	Whole_Blood	ENSG00000197208	0.000284425	5	131796809	SLC22A4
5:131796809:A:C	GTEx v8	Whole_Blood	ENSG00000197375	9.62153e-31	5	131796809	SLC22A5
5:131796809:A:C	GTEx v8	Whole_Blood	ENSG00000197536	8.48054e-12	5	131796809	C5orf56
5:131798487:C:T	GTEx v8	Whole_Blood	ENSG00000164398	1.80614e-09	5	131798487	ACSL6
5:131798487:C:T	GTEx v8	Whole_Blood	ENSG00000164403	1.05181e-61	5	131798487	SHROOM1
5:131798487:C:T	GTEx v8	Whole_Blood	ENSG00000197208	0.000284425	5	131798487	SLC22A4
5:131798487:C:T	GTEx v8	Whole_Blood	ENSG00000197375	9.62153e-31	5	131798487	SLC22A5
5:131798487:C:T	GTEx v8	Whole_Blood	ENSG00000197536	8.48054e-12	5	131798487	C5orf56
5:131799012:A:G	GTEx v8	Whole_Blood	ENSG00000164398	1.80614e-09	5	131799012	ACSL6
5:131799012:A:G	GTEx v8	Whole_Blood	ENSG00000164403	1.05181e-61	5	131799012	SHROOM1
5:131799012:A:G	GTEx v8	Whole_Blood	ENSG00000197208	0.000284425	5	131799012	SLC22A4
5:131799012:A:G	GTEx v8	Whole_Blood	ENSG00000197375	9.62153e-31	5	131799012	SLC22A5
5:131799012:A:G	GTEx v8	Whole_Blood	ENSG00000197536	8.48054e-12	5	131799012	C5orf56
5:131799961:C:T	GTEx v8	Whole_Blood	ENSG00000164398	1.80614e-09	5	131799961	ACSL6
5:131799961:C:T	GTEx v8	Whole_Blood	ENSG00000164403	1.05181e-61	5	131799961	SHROOM1
5:131799961:C:T	GTEx v8	Whole_Blood	ENSG00000197208	0.000284425	5	131799961	SLC22A4
5:131799961:C:T	GTEx v8	Whole_Blood	ENSG00000197375	9.62153e-31	5	131799961	SLC22A5
5:131799961:C:T	GTEx v8	Whole_Blood	ENSG00000197536	8.48054e-12	5	131799961	C5orf56
5:131800750:C:G	GTEx v8	Whole_Blood	ENSG00000164398	1.80614e-09	5	131800750	ACSL6
5:131800750:C:G	GTEx v8	Whole_Blood	ENSG00000164403	1.05181e-61	5	131800750	SHROOM1
5:131800750:C:G	GTEx v8	Whole_Blood	ENSG00000197208	0.000284425	5	131800750	SLC22A4
5:131800750:C:G	GTEx v8	Whole_Blood	ENSG00000197375	9.62153e-31	5	131800750	SLC22A5
5:131800750:C:G	GTEx v8	Whole_Blood	ENSG00000197536	8.48054e-12	5	131800750	C5orf56
5:131801947:C:G	GTEx v8	Whole_Blood	ENSG00000164398	1.80614e-09	5	131801947	ACSL6
5:131801947:C:G	GTEx v8	Whole_Blood	ENSG00000164403	1.05181e-61	5	131801947	SHROOM1
5:131801947:C:G	GTEx v8	Whole_Blood	ENSG00000197208	0.000284425	5	131801947	SLC22A4
5:131801947:C:G	GTEx v8	Whole_Blood	ENSG00000197375	9.62153e-31	5	131801947	SLC22A5
5:131801947:C:G	GTEx v8	Whole_Blood	ENSG00000197536	8.48054e-12	5	131801947	C5orf56
5:131804347:A:C	GTEx v8	Whole_Blood	ENSG00000164398	1.80614e-09	5	131804347	ACSL6
5:131804347:A:C	GTEx v8	Whole_Blood	ENSG00000164403	1.05181e-61	5	131804347	SHROOM1
5:131804347:A:C	GTEx v8	Whole_Blood	ENSG00000197208	0.000284425	5	131804347	SLC22A4
5:131804347:A:C	GTEx v8	Whole_Blood	ENSG00000197375	9.62153e-31	5	131804347	SLC22A5
5:131804347:A:C	GTEx v8	Whole_Blood	ENSG00000197536	8.48054e-12	5	131804347	C5orf56
5:131811182:A:G	GTEx v8	Whole_Blood	ENSG00000164398	1.80614e-09	5	131811182	ACSL6
5:131811182:A:G	GTEx v8	Whole_Blood	ENSG00000164403	1.05181e-61	5	131811182	SHROOM1
5:131811182:A:G	GTEx v8	Whole_Blood	ENSG00000197208	0.000284425	5	131811182	SLC22A4
5:131811182:A:G	GTEx v8	Whole_Blood	ENSG00000197375	9.62153e-31	5	131811182	SLC22A5
5:131811182:A:G	GTEx v8	Whole_Blood	ENSG00000197536	8.48054e-12	5	131811182	C5orf56
14:103919097:C:T	GTEx v8	Whole_Blood	ENSG00000126214	1.51693e-22	14	103919097	KLC1
14:103919097:C:T	GTEx v8	Whole_Blood	ENSG00000126215	1.32634e-26	14	103919097	XRCC3
14:104020645:G:GACCCCC	GTEx v8	Whole_Blood	ENSG00000126214	1.51693e-22	14	104020645	KLC1
14:104020645:G:GACCCCC	GTEx v8	Whole_Blood	ENSG00000126215	1.32634e-26	14	104020645	XRCC3
14:104180393:C:T	GTEx v8	Whole_Blood	ENSG00000126214	1.51693e-22	14	104180393	KLC1
14:104180393:C:T	GTEx v8	Whole_Blood	ENSG00000126215	1.32634e-26	14	104180393	XRCC3
14:104205123:A:G	GTEx v8	Whole_Blood	ENSG00000126214	1.51693e-22	14	104205123	KLC1
14:104205123:A:G	GTEx v8	Whole_Blood	ENSG00000126215	1.32634e-26	14	104205123	XRCC3
14:104246362:C:T	GTEx v8	Whole_Blood	ENSG00000126214	1.51693e-22	14	104246362	KLC1
14:104246362:C:T	GTEx v8	Whole_Blood	ENSG00000126215	1.32634e-26	14	104246362	XRCC3
14:104249923:C:T	GTEx v8	Whole_Blood	ENSG00000126214	1.51693e-22	14	104249923	KLC1
14:104249923:C:T	GTEx v8	Whole_Blood	ENSG00000126215	1.32634e-26	14	104249923	XRCC3
14:104291279:A:G	GTEx v8	Whole_Blood	ENSG00000126214	1.51693e-22	14	104291279	KLC1
14:104295414:C:T	GTEx v8	Whole_Blood	ENSG00000126214	1.51693e-22	14	104295414	KLC1
14:104295414:C:T	GTEx v8	Whole_Blood	ENSG00000126215	1.32634e-26	14	104295414	XRCC3
14:104310174:A:G	GTEx v8	Whole_Blood	ENSG00000126214	1.51693e-22	14	104310174	KLC1
14:104310174:A:G	GTEx v8	Whole_Blood	ENSG00000126215	1.32634e-26	14	104310174	XRCC3
14:104312542:C:T	GTEx v8	Whole_Blood	ENSG00000126214	1.51693e-22	14	104312542	KLC1
14:104357988:C:G	GTEx v8	Whole_Blood	ENSG00000126214	1.51693e-22	14	104357988	KLC1
14:104395926:A:G	GTEx v8	Whole_Blood	ENSG00000126214	1.51693e-22	14	104395926	KLC1
14:104537680:C:T	GTEx v8	Whole_Blood	ENSG00000126214	1.51693e-22	14	104537680	KLC1
20:31105023:A:G	GTEx v8	Whole_Blood	ENSG00000171456	0.0428621	20	31105023	ASXL1
20:31107276:C:CAAAACACCCA	GTEx v8	Whole_Blood	ENSG00000171456	0.0428621	20	31107276	ASXL1
20:31108108:A:C	GTEx v8	Whole_Blood	ENSG00000171456	0.0428621	20	31108108	ASXL1
3:49385417:A:T	GTEx v8	Colon_Sigmoid	ENSG00000004534	1.74945e-39	3	49385417	RBM6
3:49385417:A:T	GTEx v8	Colon_Sigmoid	ENSG00000068745	1.53128e-12	3	49385417	IP6K2
3:49385417:A:T	GTEx v8	Colon_Sigmoid	ENSG00000145029	6.78403e-14	3	49385417	NICN1
3:49385417:A:T	GTEx v8	Colon_Sigmoid	ENSG00000164068	1.80664e-12	3	49385417	RNF123
3:49385417:A:T	GTEx v8	Colon_Sigmoid	ENSG00000173540	6.21369e-23	3	49385417	GMPPB
3:49385417:A:T	GTEx v8	Colon_Sigmoid	ENSG00000187492	0.00184087	3	49385417	CDHR4
3:49389842:C:T	GTEx v8	Colon_Sigmoid	ENSG00000004534	1.74945e-39	3	49389842	RBM6
3:49389842:C:T	GTEx v8	Colon_Sigmoid	ENSG00000068745	1.53128e-12	3	49389842	IP6K2
3:49389842:C:T	GTEx v8	Colon_Sigmoid	ENSG00000145020	7.16342e-30	3	49389842	AMT
3:49389842:C:T	GTEx v8	Colon_Sigmoid	ENSG00000145029	6.78403e-14	3	49389842	NICN1
3:49389842:C:T	GTEx v8	Colon_Sigmoid	ENSG00000164068	1.80664e-12	3	49389842	RNF123
3:49389842:C:T	GTEx v8	Colon_Sigmoid	ENSG00000173540	6.21369e-23	3	49389842	GMPPB
3:49389842:C:T	GTEx v8	Colon_Sigmoid	ENSG00000187492	0.00184087	3	49389842	CDHR4
3:49391082:C:T	GTEx v8	Colon_Sigmoid	ENSG00000004534	1.74945e-39	3	49391082	RBM6
3:49391082:C:T	GTEx v8	Colon_Sigmoid	ENSG00000068745	1.53128e-12	3	49391082	IP6K2
3:49391082:C:T	GTEx v8	Colon_Sigmoid	ENSG00000145020	7.16342e-30	3	49391082	AMT
3:49391082:C:T	GTEx v8	Colon_Sigmoid	ENSG00000145029	6.78403e-14	3	49391082	NICN1
3:49391082:C:T	GTEx v8	Colon_Sigmoid	ENSG00000164068	1.80664e-12	3	49391082	RNF123
3:49391082:C:T	GTEx v8	Colon_Sigmoid	ENSG00000173540	6.21369e-23	3	49391082	GMPPB
3:49391082:C:T	GTEx v8	Colon_Sigmoid	ENSG00000187492	0.00184087	3	49391082	CDHR4
3:49391240:C:T	GTEx v8	Colon_Sigmoid	ENSG00000004534	1.74945e-39	3	49391240	RBM6
3:49391240:C:T	GTEx v8	Colon_Sigmoid	ENSG00000068745	1.53128e-12	3	49391240	IP6K2
3:49391240:C:T	GTEx v8	Colon_Sigmoid	ENSG00000145020	7.16342e-30	3	49391240	AMT
3:49391240:C:T	GTEx v8	Colon_Sigmoid	ENSG00000145029	6.78403e-14	3	49391240	NICN1
3:49391240:C:T	GTEx v8	Colon_Sigmoid	ENSG00000164068	1.80664e-12	3	49391240	RNF123
3:49391240:C:T	GTEx v8	Colon_Sigmoid	ENSG00000173540	6.21369e-23	3	49391240	GMPPB
3:49391240:C:T	GTEx v8	Colon_Sigmoid	ENSG00000187492	0.00184087	3	49391240	CDHR4
3:49394834:A:G	GTEx v8	Colon_Sigmoid	ENSG00000004534	1.74945e-39	3	49394834	RBM6
3:49394834:A:G	GTEx v8	Colon_Sigmoid	ENSG00000068745	1.53128e-12	3	49394834	IP6K2
3:49394834:A:G	GTEx v8	Colon_Sigmoid	ENSG00000145020	7.16342e-30	3	49394834	AMT
3:49394834:A:G	GTEx v8	Colon_Sigmoid	ENSG00000145029	6.78403e-14	3	49394834	NICN1
3:49394834:A:G	GTEx v8	Colon_Sigmoid	ENSG00000164068	1.80664e-12	3	49394834	RNF123
3:49394834:A:G	GTEx v8	Colon_Sigmoid	ENSG00000173540	6.21369e-23	3	49394834	GMPPB
3:49394834:A:G	GTEx v8	Colon_Sigmoid	ENSG00000187492	0.00184087	3	49394834	CDHR4
3:49395757:A:G	GTEx v8	Colon_Sigmoid	ENSG00000004534	1.74945e-39	3	49395757	RBM6
3:49395757:A:G	GTEx v8	Colon_Sigmoid	ENSG00000068745	1.53128e-12	3	49395757	IP6K2
3:49395757:A:G	GTEx v8	Colon_Sigmoid	ENSG00000145020	7.16342e-30	3	49395757	AMT
3:49395757:A:G	GTEx v8	Colon_Sigmoid	ENSG00000145029	6.78403e-14	3	49395757	NICN1
3:49395757:A:G	GTEx v8	Colon_Sigmoid	ENSG00000164068	1.80664e-12	3	49395757	RNF123
3:49395757:A:G	GTEx v8	Colon_Sigmoid	ENSG00000173540	6.21369e-23	3	49395757	GMPPB
3:49395757:A:G	GTEx v8	Colon_Sigmoid	ENSG00000187492	0.00184087	3	49395757	CDHR4
3:49396360:C:T	GTEx v8	Colon_Sigmoid	ENSG00000004534	1.74945e-39	3	49396360	RBM6
3:49396360:C:T	GTEx v8	Colon_Sigmoid	ENSG00000068745	1.53128e-12	3	49396360	IP6K2
3:49396360:C:T	GTEx v8	Colon_Sigmoid	ENSG00000145020	7.16342e-30	3	49396360	AMT
3:49396360:C:T	GTEx v8	Colon_Sigmoid	ENSG00000145029	6.78403e-14	3	49396360	NICN1
3:49396360:C:T	GTEx v8	Colon_Sigmoid	ENSG00000164068	1.80664e-12	3	49396360	RNF123
3:49396360:C:T	GTEx v8	Colon_Sigmoid	ENSG00000173540	6.21369e-23	3	49396360	GMPPB
3:49396360:C:T	GTEx v8	Colon_Sigmoid	ENSG00000187492	0.00184087	3	49396360	CDHR4
3:49399259:A:G	GTEx v8	Colon_Sigmoid	ENSG00000004534	1.74945e-39	3	49399259	RBM6
3:49399259:A:G	GTEx v8	Colon_Sigmoid	ENSG00000068745	1.53128e-12	3	49399259	IP6K2
3:49399259:A:G	GTEx v8	Colon_Sigmoid	ENSG00000145020	7.16342e-30	3	49399259	AMT
3:49399259:A:G	GTEx v8	Colon_Sigmoid	ENSG00000145029	6.78403e-14	3	49399259	NICN1
3:49399259:A:G	GTEx v8	Colon_Sigmoid	ENSG00000164068	1.80664e-12	3	49399259	RNF123
3:49399259:A:G	GTEx v8	Colon_Sigmoid	ENSG00000173540	6.21369e-23	3	49399259	GMPPB
3:49399259:A:G	GTEx v8	Colon_Sigmoid	ENSG00000187492	0.00184087	3	49399259	CDHR4
3:49405164:A:G	GTEx v8	Colon_Sigmoid	ENSG00000004534	1.74945e-39	3	49405164	RBM6
3:49405164:A:G	GTEx v8	Colon_Sigmoid	ENSG00000068745	1.53128e-12	3	49405164	IP6K2
3:49405164:A:G	GTEx v8	Colon_Sigmoid	ENSG00000145029	6.78403e-14	3	49405164	NICN1
3:49405164:A:G	GTEx v8	Colon_Sigmoid	ENSG00000164068	1.80664e-12	3	49405164	RNF123
3:49405164:A:G	GTEx v8	Colon_Sigmoid	ENSG00000173540	6.21369e-23	3	49405164	GMPPB
3:49405164:A:G	GTEx v8	Colon_Sigmoid	ENSG00000187492	0.00184087	3	49405164	CDHR4
3:49406708:A:G	GTEx v8	Colon_Sigmoid	ENSG00000004534	1.74945e-39	3	49406708	RBM6
3:49406708:A:G	GTEx v8	Colon_Sigmoid	ENSG00000068745	1.53128e-12	3	49406708	IP6K2
3:49406708:A:G	GTEx v8	Colon_Sigmoid	ENSG00000145020	7.16342e-30	3	49406708	AMT
3:49406708:A:G	GTEx v8	Colon_Sigmoid	ENSG00000145029	6.78403e-14	3	49406708	NICN1
3:49406708:A:G	GTEx v8	Colon_Sigmoid	ENSG00000164068	1.80664e-12	3	49406708	RNF123
3:49406708:A:G	GTEx v8	Colon_Sigmoid	ENSG00000173540	6.21369e-23	3	49406708	GMPPB
3:49406708:A:G	GTEx v8	Colon_Sigmoid	ENSG00000187492	0.00184087	3	49406708	CDHR4
3:49407660:C:G	GTEx v8	Colon_Sigmoid	ENSG00000004534	1.74945e-39	3	49407660	RBM6
3:49407660:C:G	GTEx v8	Colon_Sigmoid	ENSG00000068745	1.53128e-12	3	49407660	IP6K2
3:49407660:C:G	GTEx v8	Colon_Sigmoid	ENSG00000145020	7.16342e-30	3	49407660	AMT
3:49407660:C:G	GTEx v8	Colon_Sigmoid	ENSG00000145029	6.78403e-14	3	49407660	NICN1
3:49407660:C:G	GTEx v8	Colon_Sigmoid	ENSG00000164068	1.80664e-12	3	49407660	RNF123
3:49407660:C:G	GTEx v8	Colon_Sigmoid	ENSG00000173540	6.21369e-23	3	49407660	GMPPB
3:49407660:C:G	GTEx v8	Colon_Sigmoid	ENSG00000187492	0.00184087	3	49407660	CDHR4
3:49408974:A:G	GTEx v8	Colon_Sigmoid	ENSG00000004534	1.74945e-39	3	49408974	RBM6
3:49408974:A:G	GTEx v8	Colon_Sigmoid	ENSG00000068745	1.53128e-12	3	49408974	IP6K2
3:49408974:A:G	GTEx v8	Colon_Sigmoid	ENSG00000145029	6.78403e-14	3	49408974	NICN1
3:49408974:A:G	GTEx v8	Colon_Sigmoid	ENSG00000164068	1.80664e-12	3	49408974	RNF123
3:49408974:A:G	GTEx v8	Colon_Sigmoid	ENSG00000173540	6.21369e-23	3	49408974	GMPPB
3:49408974:A:G	GTEx v8	Colon_Sigmoid	ENSG00000187492	0.00184087	3	49408974	CDHR4
3:49412559:A:G	GTEx v8	Colon_Sigmoid	ENSG00000004534	1.74945e-39	3	49412559	RBM6
3:49412559:A:G	GTEx v8	Colon_Sigmoid	ENSG00000068745	1.53128e-12	3	49412559	IP6K2
3:49412559:A:G	GTEx v8	Colon_Sigmoid	ENSG00000145020	7.16342e-30	3	49412559	AMT
3:49412559:A:G	GTEx v8	Colon_Sigmoid	ENSG00000145029	6.78403e-14	3	49412559	NICN1
3:49412559:A:G	GTEx v8	Colon_Sigmoid	ENSG00000164068	1.80664e-12	3	49412559	RNF123
3:49412559:A:G	GTEx v8	Colon_Sigmoid	ENSG00000173540	6.21369e-23	3	49412559	GMPPB
3:49412559:A:G	GTEx v8	Colon_Sigmoid	ENSG00000187492	0.00184087	3	49412559	CDHR4
3:49414791:C:T	GTEx v8	Colon_Sigmoid	ENSG00000004534	1.74945e-39	3	49414791	RBM6
3:49414791:C:T	GTEx v8	Colon_Sigmoid	ENSG00000068745	1.53128e-12	3	49414791	IP6K2
3:49414791:C:T	GTEx v8	Colon_Sigmoid	ENSG00000145020	7.16342e-30	3	49414791	AMT
3:49414791:C:T	GTEx v8	Colon_Sigmoid	ENSG00000145029	6.78403e-14	3	49414791	NICN1
3:49414791:C:T	GTEx v8	Colon_Sigmoid	ENSG00000164068	1.80664e-12	3	49414791	RNF123
3:49414791:C:T	GTEx v8	Colon_Sigmoid	ENSG00000173540	6.21369e-23	3	49414791	GMPPB
3:49414791:C:T	GTEx v8	Colon_Sigmoid	ENSG00000187492	0.00184087	3	49414791	CDHR4
3:49416825:A:G	GTEx v8	Colon_Sigmoid	ENSG00000004534	1.74945e-39	3	49416825	RBM6
3:49416825:A:G	GTEx v8	Colon_Sigmoid	ENSG00000068745	1.53128e-12	3	49416825	IP6K2
3:49416825:A:G	GTEx v8	Colon_Sigmoid	ENSG00000145020	7.16342e-30	3	49416825	AMT
3:49416825:A:G	GTEx v8	Colon_Sigmoid	ENSG00000145029	6.78403e-14	3	49416825	NICN1
3:49416825:A:G	GTEx v8	Colon_Sigmoid	ENSG00000164068	1.80664e-12	3	49416825	RNF123
3:49416825:A:G	GTEx v8	Colon_Sigmoid	ENSG00000173540	6.21369e-23	3	49416825	GMPPB
3:49416825:A:G	GTEx v8	Colon_Sigmoid	ENSG00000187492	0.00184087	3	49416825	CDHR4
3:49417243:A:C	GTEx v8	Colon_Sigmoid	ENSG00000004534	1.74945e-39	3	49417243	RBM6
3:49417243:A:C	GTEx v8	Colon_Sigmoid	ENSG00000068745	1.53128e-12	3	49417243	IP6K2
3:49417243:A:C	GTEx v8	Colon_Sigmoid	ENSG00000145020	7.16342e-30	3	49417243	AMT
3:49417243:A:C	GTEx v8	Colon_Sigmoid	ENSG00000145029	6.78403e-14	3	49417243	NICN1
3:49417243:A:C	GTEx v8	Colon_Sigmoid	ENSG00000164068	1.80664e-12	3	49417243	RNF123
3:49417243:A:C	GTEx v8	Colon_Sigmoid	ENSG00000173540	6.21369e-23	3	49417243	GMPPB
3:49417243:A:C	GTEx v8	Colon_Sigmoid	ENSG00000187492	0.00184087	3	49417243	CDHR4
3:49423274:A:G	GTEx v8	Colon_Sigmoid	ENSG00000004534	1.74945e-39	3	49423274	RBM6
3:49423274:A:G	GTEx v8	Colon_Sigmoid	ENSG00000068745	1.53128e-12	3	49423274	IP6K2
3:49423274:A:G	GTEx v8	Colon_Sigmoid	ENSG00000145020	7.16342e-30	3	49423274	AMT
3:49423274:A:G	GTEx v8	Colon_Sigmoid	ENSG00000145029	6.78403e-14	3	49423274	NICN1
3:49423274:A:G	GTEx v8	Colon_Sigmoid	ENSG00000164068	1.80664e-12	3	49423274	RNF123
3:49423274:A:G	GTEx v8	Colon_Sigmoid	ENSG00000173540	6.21369e-23	3	49423274	GMPPB
3:49423274:A:G	GTEx v8	Colon_Sigmoid	ENSG00000187492	0.00184087	3	49423274	CDHR4
3:49424283:C:T	GTEx v8	Colon_Sigmoid	ENSG00000004534	1.74945e-39	3	49424283	RBM6
3:49424283:C:T	GTEx v8	Colon_Sigmoid	ENSG00000068745	1.53128e-12	3	49424283	IP6K2
3:49424283:C:T	GTEx v8	Colon_Sigmoid	ENSG00000145020	7.16342e-30	3	49424283	AMT
3:49424283:C:T	GTEx v8	Colon_Sigmoid	ENSG00000145029	6.78403e-14	3	49424283	NICN1
3:49424283:C:T	GTEx v8	Colon_Sigmoid	ENSG00000164068	1.80664e-12	3	49424283	RNF123
3:49424283:C:T	GTEx v8	Colon_Sigmoid	ENSG00000173540	6.21369e-23	3	49424283	GMPPB
3:49424283:C:T	GTEx v8	Colon_Sigmoid	ENSG00000187492	0.00184087	3	49424283	CDHR4
3:49427319:C:G	GTEx v8	Colon_Sigmoid	ENSG00000004534	1.74945e-39	3	49427319	RBM6
3:49427319:C:G	GTEx v8	Colon_Sigmoid	ENSG00000068745	1.53128e-12	3	49427319	IP6K2
3:49427319:C:G	GTEx v8	Colon_Sigmoid	ENSG00000145020	7.16342e-30	3	49427319	AMT
3:49427319:C:G	GTEx v8	Colon_Sigmoid	ENSG00000145029	6.78403e-14	3	49427319	NICN1
3:49427319:C:G	GTEx v8	Colon_Sigmoid	ENSG00000164068	1.80664e-12	3	49427319	RNF123
3:49427319:C:G	GTEx v8	Colon_Sigmoid	ENSG00000173540	6.21369e-23	3	49427319	GMPPB
3:49427319:C:G	GTEx v8	Colon_Sigmoid	ENSG00000187492	0.00184087	3	49427319	CDHR4
3:49431853:A:G	GTEx v8	Colon_Sigmoid	ENSG00000004534	1.74945e-39	3	49431853	RBM6
3:49431853:A:G	GTEx v8	Colon_Sigmoid	ENSG00000068745	1.53128e-12	3	49431853	IP6K2
3:49431853:A:G	GTEx v8	Colon_Sigmoid	ENSG00000145020	7.16342e-30	3	49431853	AMT
3:49431853:A:G	GTEx v8	Colon_Sigmoid	ENSG00000145029	6.78403e-14	3	49431853	NICN1
3:49431853:A:G	GTEx v8	Colon_Sigmoid	ENSG00000164068	1.80664e-12	3	49431853	RNF123
3:49431853:A:G	GTEx v8	Colon_Sigmoid	ENSG00000173540	6.21369e-23	3	49431853	GMPPB
3:49431853:A:G	GTEx v8	Colon_Sigmoid	ENSG00000187492	0.00184087	3	49431853	CDHR4
3:49434654:A:G	GTEx v8	Colon_Sigmoid	ENSG00000004534	1.74945e-39	3	49434654	RBM6
3:49434654:A:G	GTEx v8	Colon_Sigmoid	ENSG00000068745	1.53128e-12	3	49434654	IP6K2
3:49434654:A:G	GTEx v8	Colon_Sigmoid	ENSG00000145020	7.16342e-30	3	49434654	AMT
3:49434654:A:G	GTEx v8	Colon_Sigmoid	ENSG00000145029	6.78403e-14	3	49434654	NICN1
3:49434654:A:G	GTEx v8	Colon_Sigmoid	ENSG00000164068	1.80664e-12	3	49434654	RNF123
3:49434654:A:G	GTEx v8	Colon_Sigmoid	ENSG00000173540	6.21369e-23	3	49434654	GMPPB
3:49434654:A:G	GTEx v8	Colon_Sigmoid	ENSG00000187492	0.00184087	3	49434654	CDHR4
3:49435636:T:TAGCCAAGTG	GTEx v8	Colon_Sigmoid	ENSG00000004534	1.74945e-39	3	49435636	RBM6
3:49435636:T:TAGCCAAGTG	GTEx v8	Colon_Sigmoid	ENSG00000068745	1.53128e-12	3	49435636	IP6K2
3:49435636:T:TAGCCAAGTG	GTEx v8	Colon_Sigmoid	ENSG00000145020	7.16342e-30	3	49435636	AMT
3:49435636:T:TAGCCAAGTG	GTEx v8	Colon_Sigmoid	ENSG00000145029	6.78403e-14	3	49435636	NICN1
3:49435636:T:TAGCCAAGTG	GTEx v8	Colon_Sigmoid	ENSG00000164068	1.80664e-12	3	49435636	RNF123
3:49435636:T:TAGCCAAGTG	GTEx v8	Colon_Sigmoid	ENSG00000173540	6.21369e-23	3	49435636	GMPPB
3:49435636:T:TAGCCAAGTG	GTEx v8	Colon_Sigmoid	ENSG00000187492	0.00184087	3	49435636	CDHR4
3:49438221:A:G	GTEx v8	Colon_Sigmoid	ENSG00000004534	1.74945e-39	3	49438221	RBM6
3:49438221:A:G	GTEx v8	Colon_Sigmoid	ENSG00000068745	1.53128e-12	3	49438221	IP6K2
3:49438221:A:G	GTEx v8	Colon_Sigmoid	ENSG00000145020	7.16342e-30	3	49438221	AMT
3:49438221:A:G	GTEx v8	Colon_Sigmoid	ENSG00000145029	6.78403e-14	3	49438221	NICN1
3:49438221:A:G	GTEx v8	Colon_Sigmoid	ENSG00000164068	1.80664e-12	3	49438221	RNF123
3:49438221:A:G	GTEx v8	Colon_Sigmoid	ENSG00000173540	6.21369e-23	3	49438221	GMPPB
3:49438221:A:G	GTEx v8	Colon_Sigmoid	ENSG00000187492	0.00184087	3	49438221	CDHR4
3:49441091:A:G	GTEx v8	Colon_Sigmoid	ENSG00000004534	1.74945e-39	3	49441091	RBM6
3:49441091:A:G	GTEx v8	Colon_Sigmoid	ENSG00000068745	1.53128e-12	3	49441091	IP6K2
3:49441091:A:G	GTEx v8	Colon_Sigmoid	ENSG00000145020	7.16342e-30	3	49441091	AMT
3:49441091:A:G	GTEx v8	Colon_Sigmoid	ENSG00000145029	6.78403e-14	3	49441091	NICN1
3:49441091:A:G	GTEx v8	Colon_Sigmoid	ENSG00000164068	1.80664e-12	3	49441091	RNF123
3:49441091:A:G	GTEx v8	Colon_Sigmoid	ENSG00000173540	6.21369e-23	3	49441091	GMPPB
3:49441091:A:G	GTEx v8	Colon_Sigmoid	ENSG00000187492	0.00184087	3	49441091	CDHR4
3:49446097:G:GTATA	GTEx v8	Colon_Sigmoid	ENSG00000004534	1.74945e-39	3	49446097	RBM6
3:49446097:G:GTATA	GTEx v8	Colon_Sigmoid	ENSG00000068745	1.53128e-12	3	49446097	IP6K2
3:49446097:G:GTATA	GTEx v8	Colon_Sigmoid	ENSG00000145020	7.16342e-30	3	49446097	AMT
3:49446097:G:GTATA	GTEx v8	Colon_Sigmoid	ENSG00000145029	6.78403e-14	3	49446097	NICN1
3:49446097:G:GTATA	GTEx v8	Colon_Sigmoid	ENSG00000164068	1.80664e-12	3	49446097	RNF123
3:49446097:G:GTATA	GTEx v8	Colon_Sigmoid	ENSG00000173540	6.21369e-23	3	49446097	GMPPB
3:49446097:G:GTATA	GTEx v8	Colon_Sigmoid	ENSG00000187492	0.00184087	3	49446097	CDHR4
3:49450449:C:T	GTEx v8	Colon_Sigmoid	ENSG00000004534	1.74945e-39	3	49450449	RBM6
3:49450449:C:T	GTEx v8	Colon_Sigmoid	ENSG00000068745	1.53128e-12	3	49450449	IP6K2
3:49450449:C:T	GTEx v8	Colon_Sigmoid	ENSG00000145020	7.16342e-30	3	49450449	AMT
3:49450449:C:T	GTEx v8	Colon_Sigmoid	ENSG00000145029	6.78403e-14	3	49450449	NICN1
3:49450449:C:T	GTEx v8	Colon_Sigmoid	ENSG00000164068	1.80664e-12	3	49450449	RNF123
3:49450449:C:T	GTEx v8	Colon_Sigmoid	ENSG00000173540	6.21369e-23	3	49450449	GMPPB
3:49450449:C:T	GTEx v8	Colon_Sigmoid	ENSG00000187492	0.00184087	3	49450449	CDHR4
3:49453834:C:T	GTEx v8	Colon_Sigmoid	ENSG00000004534	1.74945e-39	3	49453834	RBM6
3:49453834:C:T	GTEx v8	Colon_Sigmoid	ENSG00000068745	1.53128e-12	3	49453834	IP6K2
3:49453834:C:T	GTEx v8	Colon_Sigmoid	ENSG00000145020	7.16342e-30	3	49453834	AMT
3:49453834:C:T	GTEx v8	Colon_Sigmoid	ENSG00000145029	6.78403e-14	3	49453834	NICN1
3:49453834:C:T	GTEx v8	Colon_Sigmoid	ENSG00000164068	1.80664e-12	3	49453834	RNF123
3:49453834:C:T	GTEx v8	Colon_Sigmoid	ENSG00000173540	6.21369e-23	3	49453834	GMPPB
3:49453834:C:T	GTEx v8	Colon_Sigmoid	ENSG00000187492	0.00184087	3	49453834	CDHR4
3:49454112:A:G	GTEx v8	Colon_Sigmoid	ENSG00000004534	1.74945e-39	3	49454112	RBM6
3:49454112:A:G	GTEx v8	Colon_Sigmoid	ENSG00000068745	1.53128e-12	3	49454112	IP6K2
3:49454112:A:G	GTEx v8	Colon_Sigmoid	ENSG00000145020	7.16342e-30	3	49454112	AMT
3:49454112:A:G	GTEx v8	Colon_Sigmoid	ENSG00000145029	6.78403e-14	3	49454112	NICN1
3:49454112:A:G	GTEx v8	Colon_Sigmoid	ENSG00000164068	1.80664e-12	3	49454112	RNF123
3:49454112:A:G	GTEx v8	Colon_Sigmoid	ENSG00000173540	6.21369e-23	3	49454112	GMPPB
3:49454112:A:G	GTEx v8	Colon_Sigmoid	ENSG00000187492	0.00184087	3	49454112	CDHR4
3:49454277:A:G	GTEx v8	Colon_Sigmoid	ENSG00000004534	1.74945e-39	3	49454277	RBM6
3:49454277:A:G	GTEx v8	Colon_Sigmoid	ENSG00000068745	1.53128e-12	3	49454277	IP6K2
3:49454277:A:G	GTEx v8	Colon_Sigmoid	ENSG00000145020	7.16342e-30	3	49454277	AMT
3:49454277:A:G	GTEx v8	Colon_Sigmoid	ENSG00000145029	6.78403e-14	3	49454277	NICN1
3:49454277:A:G	GTEx v8	Colon_Sigmoid	ENSG00000164068	1.80664e-12	3	49454277	RNF123
3:49454277:A:G	GTEx v8	Colon_Sigmoid	ENSG00000173540	6.21369e-23	3	49454277	GMPPB
3:49454277:A:G	GTEx v8	Colon_Sigmoid	ENSG00000187492	0.00184087	3	49454277	CDHR4
3:49455330:C:T	GTEx v8	Colon_Sigmoid	ENSG00000004534	1.74945e-39	3	49455330	RBM6
3:49455330:C:T	GTEx v8	Colon_Sigmoid	ENSG00000068745	1.53128e-12	3	49455330	IP6K2
3:49455330:C:T	GTEx v8	Colon_Sigmoid	ENSG00000145020	7.16342e-30	3	49455330	AMT
3:49455330:C:T	GTEx v8	Colon_Sigmoid	ENSG00000145029	6.78403e-14	3	49455330	NICN1
3:49455330:C:T	GTEx v8	Colon_Sigmoid	ENSG00000164068	1.80664e-12	3	49455330	RNF123
3:49455330:C:T	GTEx v8	Colon_Sigmoid	ENSG00000173540	6.21369e-23	3	49455330	GMPPB
3:49455330:C:T	GTEx v8	Colon_Sigmoid	ENSG00000187492	0.00184087	3	49455330	CDHR4
3:49455986:G:T	GTEx v8	Colon_Sigmoid	ENSG00000004534	1.74945e-39	3	49455986	RBM6
3:49455986:G:T	GTEx v8	Colon_Sigmoid	ENSG00000068745	1.53128e-12	3	49455986	IP6K2
3:49455986:G:T	GTEx v8	Colon_Sigmoid	ENSG00000145020	7.16342e-30	3	49455986	AMT
3:49455986:G:T	GTEx v8	Colon_Sigmoid	ENSG00000145029	6.78403e-14	3	49455986	NICN1
3:49455986:G:T	GTEx v8	Colon_Sigmoid	ENSG00000164068	1.80664e-12	3	49455986	RNF123
3:49455986:G:T	GTEx v8	Colon_Sigmoid	ENSG00000173540	6.21369e-23	3	49455986	GMPPB
3:49455986:G:T	GTEx v8	Colon_Sigmoid	ENSG00000187492	0.00184087	3	49455986	CDHR4
3:49458355:C:G	GTEx v8	Colon_Sigmoid	ENSG00000004534	1.74945e-39	3	49458355	RBM6
3:49458355:C:G	GTEx v8	Colon_Sigmoid	ENSG00000068745	1.53128e-12	3	49458355	IP6K2
3:49458355:C:G	GTEx v8	Colon_Sigmoid	ENSG00000145020	7.16342e-30	3	49458355	AMT
3:49458355:C:G	GTEx v8	Colon_Sigmoid	ENSG00000145029	6.78403e-14	3	49458355	NICN1
3:49458355:C:G	GTEx v8	Colon_Sigmoid	ENSG00000164068	1.80664e-12	3	49458355	RNF123
3:49458355:C:G	GTEx v8	Colon_Sigmoid	ENSG00000173540	6.21369e-23	3	49458355	GMPPB
3:49458355:C:G	GTEx v8	Colon_Sigmoid	ENSG00000187492	0.00184087	3	49458355	CDHR4
3:49463287:A:G	GTEx v8	Colon_Sigmoid	ENSG00000004534	1.74945e-39	3	49463287	RBM6
3:49463287:A:G	GTEx v8	Colon_Sigmoid	ENSG00000068745	1.53128e-12	3	49463287	IP6K2
3:49463287:A:G	GTEx v8	Colon_Sigmoid	ENSG00000145020	7.16342e-30	3	49463287	AMT
3:49463287:A:G	GTEx v8	Colon_Sigmoid	ENSG00000145029	6.78403e-14	3	49463287	NICN1
3:49463287:A:G	GTEx v8	Colon_Sigmoid	ENSG00000164068	1.80664e-12	3	49463287	RNF123
3:49463287:A:G	GTEx v8	Colon_Sigmoid	ENSG00000173540	6.21369e-23	3	49463287	GMPPB
3:49463287:A:G	GTEx v8	Colon_Sigmoid	ENSG00000187492	0.00184087	3	49463287	CDHR4
3:49470668:A:G	GTEx v8	Colon_Sigmoid	ENSG00000004534	1.74945e-39	3	49470668	RBM6
3:49470668:A:G	GTEx v8	Colon_Sigmoid	ENSG00000068745	1.53128e-12	3	49470668	IP6K2
3:49470668:A:G	GTEx v8	Colon_Sigmoid	ENSG00000145020	7.16342e-30	3	49470668	AMT
3:49470668:A:G	GTEx v8	Colon_Sigmoid	ENSG00000145029	6.78403e-14	3	49470668	NICN1
3:49470668:A:G	GTEx v8	Colon_Sigmoid	ENSG00000164068	1.80664e-12	3	49470668	RNF123
3:49470668:A:G	GTEx v8	Colon_Sigmoid	ENSG00000173540	6.21369e-23	3	49470668	GMPPB
3:49470668:A:G	GTEx v8	Colon_Sigmoid	ENSG00000187492	0.00184087	3	49470668	CDHR4
3:49473077:A:G	GTEx v8	Colon_Sigmoid	ENSG00000004534	1.74945e-39	3	49473077	RBM6
3:49473077:A:G	GTEx v8	Colon_Sigmoid	ENSG00000068745	1.53128e-12	3	49473077	IP6K2
3:49473077:A:G	GTEx v8	Colon_Sigmoid	ENSG00000145020	7.16342e-30	3	49473077	AMT
3:49473077:A:G	GTEx v8	Colon_Sigmoid	ENSG00000145029	6.78403e-14	3	49473077	NICN1
3:49473077:A:G	GTEx v8	Colon_Sigmoid	ENSG00000164068	1.80664e-12	3	49473077	RNF123
3:49473077:A:G	GTEx v8	Colon_Sigmoid	ENSG00000173540	6.21369e-23	3	49473077	GMPPB
3:49473077:A:G	GTEx v8	Colon_Sigmoid	ENSG00000187492	0.00184087	3	49473077	CDHR4
3:49475155:C:T	GTEx v8	Colon_Sigmoid	ENSG00000004534	1.74945e-39	3	49475155	RBM6
3:49475155:C:T	GTEx v8	Colon_Sigmoid	ENSG00000068745	1.53128e-12	3	49475155	IP6K2
3:49475155:C:T	GTEx v8	Colon_Sigmoid	ENSG00000145020	7.16342e-30	3	49475155	AMT
3:49475155:C:T	GTEx v8	Colon_Sigmoid	ENSG00000145029	6.78403e-14	3	49475155	NICN1
3:49475155:C:T	GTEx v8	Colon_Sigmoid	ENSG00000164068	1.80664e-12	3	49475155	RNF123
3:49475155:C:T	GTEx v8	Colon_Sigmoid	ENSG00000173540	6.21369e-23	3	49475155	GMPPB
3:49475155:C:T	GTEx v8	Colon_Sigmoid	ENSG00000187492	0.00184087	3	49475155	CDHR4
3:49477466:A:G	GTEx v8	Colon_Sigmoid	ENSG00000004534	1.74945e-39	3	49477466	RBM6
3:49477466:A:G	GTEx v8	Colon_Sigmoid	ENSG00000068745	1.53128e-12	3	49477466	IP6K2
3:49477466:A:G	GTEx v8	Colon_Sigmoid	ENSG00000145020	7.16342e-30	3	49477466	AMT
3:49477466:A:G	GTEx v8	Colon_Sigmoid	ENSG00000145029	6.78403e-14	3	49477466	NICN1
3:49477466:A:G	GTEx v8	Colon_Sigmoid	ENSG00000164068	1.80664e-12	3	49477466	RNF123
3:49477466:A:G	GTEx v8	Colon_Sigmoid	ENSG00000173540	6.21369e-23	3	49477466	GMPPB
3:49477466:A:G	GTEx v8	Colon_Sigmoid	ENSG00000187492	0.00184087	3	49477466	CDHR4
3:49478988:C:CT	GTEx v8	Colon_Sigmoid	ENSG00000004534	1.74945e-39	3	49478988	RBM6
3:49478988:C:CT	GTEx v8	Colon_Sigmoid	ENSG00000068745	1.53128e-12	3	49478988	IP6K2
3:49478988:C:CT	GTEx v8	Colon_Sigmoid	ENSG00000145020	7.16342e-30	3	49478988	AMT
3:49478988:C:CT	GTEx v8	Colon_Sigmoid	ENSG00000145029	6.78403e-14	3	49478988	NICN1
3:49478988:C:CT	GTEx v8	Colon_Sigmoid	ENSG00000164068	1.80664e-12	3	49478988	RNF123
3:49478988:C:CT	GTEx v8	Colon_Sigmoid	ENSG00000173531	0.000121543	3	49478988	MST1
3:49478988:C:CT	GTEx v8	Colon_Sigmoid	ENSG00000173540	6.21369e-23	3	49478988	GMPPB
3:49478988:C:CT	GTEx v8	Colon_Sigmoid	ENSG00000187492	0.00184087	3	49478988	CDHR4
3:49487487:A:C	GTEx v8	Colon_Sigmoid	ENSG00000004534	1.74945e-39	3	49487487	RBM6
3:49487487:A:C	GTEx v8	Colon_Sigmoid	ENSG00000068745	1.53128e-12	3	49487487	IP6K2
3:49487487:A:C	GTEx v8	Colon_Sigmoid	ENSG00000145020	7.16342e-30	3	49487487	AMT
3:49487487:A:C	GTEx v8	Colon_Sigmoid	ENSG00000145029	6.78403e-14	3	49487487	NICN1
3:49487487:A:C	GTEx v8	Colon_Sigmoid	ENSG00000164068	1.80664e-12	3	49487487	RNF123
3:49487487:A:C	GTEx v8	Colon_Sigmoid	ENSG00000173540	6.21369e-23	3	49487487	GMPPB
3:49487487:A:C	GTEx v8	Colon_Sigmoid	ENSG00000187492	0.00184087	3	49487487	CDHR4
3:49491983:G:T	GTEx v8	Colon_Sigmoid	ENSG00000004534	1.74945e-39	3	49491983	RBM6
3:49491983:G:T	GTEx v8	Colon_Sigmoid	ENSG00000068745	1.53128e-12	3	49491983	IP6K2
3:49491983:G:T	GTEx v8	Colon_Sigmoid	ENSG00000145020	7.16342e-30	3	49491983	AMT
3:49491983:G:T	GTEx v8	Colon_Sigmoid	ENSG00000145029	6.78403e-14	3	49491983	NICN1
3:49491983:G:T	GTEx v8	Colon_Sigmoid	ENSG00000164068	1.80664e-12	3	49491983	RNF123
3:49491983:G:T	GTEx v8	Colon_Sigmoid	ENSG00000173531	0.000121543	3	49491983	MST1
3:49491983:G:T	GTEx v8	Colon_Sigmoid	ENSG00000187492	0.00184087	3	49491983	CDHR4
3:49492481:C:G	GTEx v8	Colon_Sigmoid	ENSG00000004534	1.74945e-39	3	49492481	RBM6
3:49492481:C:G	GTEx v8	Colon_Sigmoid	ENSG00000068745	1.53128e-12	3	49492481	IP6K2
3:49492481:C:G	GTEx v8	Colon_Sigmoid	ENSG00000145020	7.16342e-30	3	49492481	AMT
3:49492481:C:G	GTEx v8	Colon_Sigmoid	ENSG00000145029	6.78403e-14	3	49492481	NICN1
3:49492481:C:G	GTEx v8	Colon_Sigmoid	ENSG00000164068	1.80664e-12	3	49492481	RNF123
3:49492481:C:G	GTEx v8	Colon_Sigmoid	ENSG00000173531	0.000121543	3	49492481	MST1
3:49492481:C:G	GTEx v8	Colon_Sigmoid	ENSG00000173540	6.21369e-23	3	49492481	GMPPB
3:49492481:C:G	GTEx v8	Colon_Sigmoid	ENSG00000187492	0.00184087	3	49492481	CDHR4
3:49493151:G:T	GTEx v8	Colon_Sigmoid	ENSG00000004534	1.74945e-39	3	49493151	RBM6
3:49493151:G:T	GTEx v8	Colon_Sigmoid	ENSG00000068745	1.53128e-12	3	49493151	IP6K2
3:49493151:G:T	GTEx v8	Colon_Sigmoid	ENSG00000145020	7.16342e-30	3	49493151	AMT
3:49493151:G:T	GTEx v8	Colon_Sigmoid	ENSG00000145029	6.78403e-14	3	49493151	NICN1
3:49493151:G:T	GTEx v8	Colon_Sigmoid	ENSG00000164068	1.80664e-12	3	49493151	RNF123
3:49493151:G:T	GTEx v8	Colon_Sigmoid	ENSG00000173531	0.000121543	3	49493151	MST1
3:49493151:G:T	GTEx v8	Colon_Sigmoid	ENSG00000173540	6.21369e-23	3	49493151	GMPPB
3:49493151:G:T	GTEx v8	Colon_Sigmoid	ENSG00000187492	0.00184087	3	49493151	CDHR4
3:49504095:C:T	GTEx v8	Colon_Sigmoid	ENSG00000004534	1.74945e-39	3	49504095	RBM6
3:49504095:C:T	GTEx v8	Colon_Sigmoid	ENSG00000068745	1.53128e-12	3	49504095	IP6K2
3:49504095:C:T	GTEx v8	Colon_Sigmoid	ENSG00000145020	7.16342e-30	3	49504095	AMT
3:49504095:C:T	GTEx v8	Colon_Sigmoid	ENSG00000145029	6.78403e-14	3	49504095	NICN1
3:49504095:C:T	GTEx v8	Colon_Sigmoid	ENSG00000164068	1.80664e-12	3	49504095	RNF123
3:49504095:C:T	GTEx v8	Colon_Sigmoid	ENSG00000173540	6.21369e-23	3	49504095	GMPPB
3:49504095:C:T	GTEx v8	Colon_Sigmoid	ENSG00000187492	0.00184087	3	49504095	CDHR4
3:49512588:A:G	GTEx v8	Colon_Sigmoid	ENSG00000004534	1.74945e-39	3	49512588	RBM6
3:49512588:A:G	GTEx v8	Colon_Sigmoid	ENSG00000068745	1.53128e-12	3	49512588	IP6K2
3:49512588:A:G	GTEx v8	Colon_Sigmoid	ENSG00000145020	7.16342e-30	3	49512588	AMT
3:49512588:A:G	GTEx v8	Colon_Sigmoid	ENSG00000145029	6.78403e-14	3	49512588	NICN1
3:49512588:A:G	GTEx v8	Colon_Sigmoid	ENSG00000164068	1.80664e-12	3	49512588	RNF123
3:49512588:A:G	GTEx v8	Colon_Sigmoid	ENSG00000173531	0.000121543	3	49512588	MST1
3:49512588:A:G	GTEx v8	Colon_Sigmoid	ENSG00000173540	6.21369e-23	3	49512588	GMPPB
3:49512588:A:G	GTEx v8	Colon_Sigmoid	ENSG00000187492	0.00184087	3	49512588	CDHR4
3:49513910:A:G	GTEx v8	Colon_Sigmoid	ENSG00000004534	1.74945e-39	3	49513910	RBM6
3:49513910:A:G	GTEx v8	Colon_Sigmoid	ENSG00000068745	1.53128e-12	3	49513910	IP6K2
3:49513910:A:G	GTEx v8	Colon_Sigmoid	ENSG00000145020	7.16342e-30	3	49513910	AMT
3:49513910:A:G	GTEx v8	Colon_Sigmoid	ENSG00000145029	6.78403e-14	3	49513910	NICN1
3:49513910:A:G	GTEx v8	Colon_Sigmoid	ENSG00000164068	1.80664e-12	3	49513910	RNF123
3:49513910:A:G	GTEx v8	Colon_Sigmoid	ENSG00000173531	0.000121543	3	49513910	MST1
3:49513910:A:G	GTEx v8	Colon_Sigmoid	ENSG00000173540	6.21369e-23	3	49513910	GMPPB
3:49513910:A:G	GTEx v8	Colon_Sigmoid	ENSG00000187492	0.00184087	3	49513910	CDHR4
3:49514764:A:C	GTEx v8	Colon_Sigmoid	ENSG00000004534	1.74945e-39	3	49514764	RBM6
3:49514764:A:C	GTEx v8	Colon_Sigmoid	ENSG00000068745	1.53128e-12	3	49514764	IP6K2
3:49514764:A:C	GTEx v8	Colon_Sigmoid	ENSG00000145020	7.16342e-30	3	49514764	AMT
3:49514764:A:C	GTEx v8	Colon_Sigmoid	ENSG00000145029	6.78403e-14	3	49514764	NICN1
3:49514764:A:C	GTEx v8	Colon_Sigmoid	ENSG00000164068	1.80664e-12	3	49514764	RNF123
3:49514764:A:C	GTEx v8	Colon_Sigmoid	ENSG00000173540	6.21369e-23	3	49514764	GMPPB
3:49514764:A:C	GTEx v8	Colon_Sigmoid	ENSG00000187492	0.00184087	3	49514764	CDHR4
3:49522543:C:T	GTEx v8	Colon_Sigmoid	ENSG00000004534	1.74945e-39	3	49522543	RBM6
3:49522543:C:T	GTEx v8	Colon_Sigmoid	ENSG00000068745	1.53128e-12	3	49522543	IP6K2
3:49522543:C:T	GTEx v8	Colon_Sigmoid	ENSG00000145020	7.16342e-30	3	49522543	AMT
3:49522543:C:T	GTEx v8	Colon_Sigmoid	ENSG00000145029	6.78403e-14	3	49522543	NICN1
3:49522543:C:T	GTEx v8	Colon_Sigmoid	ENSG00000164068	1.80664e-12	3	49522543	RNF123
3:49522543:C:T	GTEx v8	Colon_Sigmoid	ENSG00000173531	0.000121543	3	49522543	MST1
3:49522543:C:T	GTEx v8	Colon_Sigmoid	ENSG00000173540	6.21369e-23	3	49522543	GMPPB
3:49522543:C:T	GTEx v8	Colon_Sigmoid	ENSG00000187492	0.00184087	3	49522543	CDHR4
3:49525096:A:G	GTEx v8	Colon_Sigmoid	ENSG00000004534	1.74945e-39	3	49525096	RBM6
3:49525096:A:G	GTEx v8	Colon_Sigmoid	ENSG00000068745	1.53128e-12	3	49525096	IP6K2
3:49525096:A:G	GTEx v8	Colon_Sigmoid	ENSG00000145020	7.16342e-30	3	49525096	AMT
3:49525096:A:G	GTEx v8	Colon_Sigmoid	ENSG00000145029	6.78403e-14	3	49525096	NICN1
3:49525096:A:G	GTEx v8	Colon_Sigmoid	ENSG00000164068	1.80664e-12	3	49525096	RNF123
3:49525096:A:G	GTEx v8	Colon_Sigmoid	ENSG00000173540	6.21369e-23	3	49525096	GMPPB
3:49525096:A:G	GTEx v8	Colon_Sigmoid	ENSG00000187492	0.00184087	3	49525096	CDHR4
3:49525958:C:T	GTEx v8	Colon_Sigmoid	ENSG00000004534	1.74945e-39	3	49525958	RBM6
3:49525958:C:T	GTEx v8	Colon_Sigmoid	ENSG00000068745	1.53128e-12	3	49525958	IP6K2
3:49525958:C:T	GTEx v8	Colon_Sigmoid	ENSG00000145020	7.16342e-30	3	49525958	AMT
3:49525958:C:T	GTEx v8	Colon_Sigmoid	ENSG00000145029	6.78403e-14	3	49525958	NICN1
3:49525958:C:T	GTEx v8	Colon_Sigmoid	ENSG00000164068	1.80664e-12	3	49525958	RNF123
3:49525958:C:T	GTEx v8	Colon_Sigmoid	ENSG00000173531	0.000121543	3	49525958	MST1
3:49525958:C:T	GTEx v8	Colon_Sigmoid	ENSG00000173540	6.21369e-23	3	49525958	GMPPB
3:49525958:C:T	GTEx v8	Colon_Sigmoid	ENSG00000187492	0.00184087	3	49525958	CDHR4
3:49529482:C:T	GTEx v8	Colon_Sigmoid	ENSG00000004534	1.74945e-39	3	49529482	RBM6
3:49529482:C:T	GTEx v8	Colon_Sigmoid	ENSG00000068745	1.53128e-12	3	49529482	IP6K2
3:49529482:C:T	GTEx v8	Colon_Sigmoid	ENSG00000145020	7.16342e-30	3	49529482	AMT
3:49529482:C:T	GTEx v8	Colon_Sigmoid	ENSG00000145029	6.78403e-14	3	49529482	NICN1
3:49529482:C:T	GTEx v8	Colon_Sigmoid	ENSG00000164068	1.80664e-12	3	49529482	RNF123
3:49529482:C:T	GTEx v8	Colon_Sigmoid	ENSG00000173531	0.000121543	3	49529482	MST1
3:49529482:C:T	GTEx v8	Colon_Sigmoid	ENSG00000173540	6.21369e-23	3	49529482	GMPPB
3:49529482:C:T	GTEx v8	Colon_Sigmoid	ENSG00000187492	0.00184087	3	49529482	CDHR4
3:49536129:T:TTTA	GTEx v8	Colon_Sigmoid	ENSG00000004534	1.74945e-39	3	49536129	RBM6
3:49536129:T:TTTA	GTEx v8	Colon_Sigmoid	ENSG00000068745	1.53128e-12	3	49536129	IP6K2
3:49536129:T:TTTA	GTEx v8	Colon_Sigmoid	ENSG00000145029	6.78403e-14	3	49536129	NICN1
3:49536129:T:TTTA	GTEx v8	Colon_Sigmoid	ENSG00000164068	1.80664e-12	3	49536129	RNF123
3:49536129:T:TTTA	GTEx v8	Colon_Sigmoid	ENSG00000173540	6.21369e-23	3	49536129	GMPPB
3:49536129:T:TTTA	GTEx v8	Colon_Sigmoid	ENSG00000187492	0.00184087	3	49536129	CDHR4
3:49537712:A:G	GTEx v8	Colon_Sigmoid	ENSG00000004534	1.74945e-39	3	49537712	RBM6
3:49537712:A:G	GTEx v8	Colon_Sigmoid	ENSG00000068745	1.53128e-12	3	49537712	IP6K2
3:49537712:A:G	GTEx v8	Colon_Sigmoid	ENSG00000145020	7.16342e-30	3	49537712	AMT
3:49537712:A:G	GTEx v8	Colon_Sigmoid	ENSG00000145029	6.78403e-14	3	49537712	NICN1
3:49537712:A:G	GTEx v8	Colon_Sigmoid	ENSG00000164068	1.80664e-12	3	49537712	RNF123
3:49537712:A:G	GTEx v8	Colon_Sigmoid	ENSG00000173531	0.000121543	3	49537712	MST1
3:49537712:A:G	GTEx v8	Colon_Sigmoid	ENSG00000173540	6.21369e-23	3	49537712	GMPPB
3:49537712:A:G	GTEx v8	Colon_Sigmoid	ENSG00000187492	0.00184087	3	49537712	CDHR4
3:49537839:C:G	GTEx v8	Colon_Sigmoid	ENSG00000004534	1.74945e-39	3	49537839	RBM6
3:49537839:C:G	GTEx v8	Colon_Sigmoid	ENSG00000068745	1.53128e-12	3	49537839	IP6K2
3:49537839:C:G	GTEx v8	Colon_Sigmoid	ENSG00000145020	7.16342e-30	3	49537839	AMT
3:49537839:C:G	GTEx v8	Colon_Sigmoid	ENSG00000145029	6.78403e-14	3	49537839	NICN1
3:49537839:C:G	GTEx v8	Colon_Sigmoid	ENSG00000164068	1.80664e-12	3	49537839	RNF123
3:49537839:C:G	GTEx v8	Colon_Sigmoid	ENSG00000173540	6.21369e-23	3	49537839	GMPPB
3:49537839:C:G	GTEx v8	Colon_Sigmoid	ENSG00000187492	0.00184087	3	49537839	CDHR4
3:49538932:C:T	GTEx v8	Colon_Sigmoid	ENSG00000004534	1.74945e-39	3	49538932	RBM6
3:49538932:C:T	GTEx v8	Colon_Sigmoid	ENSG00000068745	1.53128e-12	3	49538932	IP6K2
3:49538932:C:T	GTEx v8	Colon_Sigmoid	ENSG00000145020	7.16342e-30	3	49538932	AMT
3:49538932:C:T	GTEx v8	Colon_Sigmoid	ENSG00000145029	6.78403e-14	3	49538932	NICN1
3:49538932:C:T	GTEx v8	Colon_Sigmoid	ENSG00000164068	1.80664e-12	3	49538932	RNF123
3:49538932:C:T	GTEx v8	Colon_Sigmoid	ENSG00000173540	6.21369e-23	3	49538932	GMPPB
3:49538932:C:T	GTEx v8	Colon_Sigmoid	ENSG00000187492	0.00184087	3	49538932	CDHR4
3:49539222:A:G	GTEx v8	Colon_Sigmoid	ENSG00000004534	1.74945e-39	3	49539222	RBM6
3:49539222:A:G	GTEx v8	Colon_Sigmoid	ENSG00000068745	1.53128e-12	3	49539222	IP6K2
3:49539222:A:G	GTEx v8	Colon_Sigmoid	ENSG00000145020	7.16342e-30	3	49539222	AMT
3:49539222:A:G	GTEx v8	Colon_Sigmoid	ENSG00000145029	6.78403e-14	3	49539222	NICN1
3:49539222:A:G	GTEx v8	Colon_Sigmoid	ENSG00000164068	1.80664e-12	3	49539222	RNF123
3:49539222:A:G	GTEx v8	Colon_Sigmoid	ENSG00000173531	0.000121543	3	49539222	MST1
3:49539222:A:G	GTEx v8	Colon_Sigmoid	ENSG00000173540	6.21369e-23	3	49539222	GMPPB
3:49539222:A:G	GTEx v8	Colon_Sigmoid	ENSG00000187492	0.00184087	3	49539222	CDHR4
3:49539401:C:T	GTEx v8	Colon_Sigmoid	ENSG00000004534	1.74945e-39	3	49539401	RBM6
3:49539401:C:T	GTEx v8	Colon_Sigmoid	ENSG00000068745	1.53128e-12	3	49539401	IP6K2
3:49539401:C:T	GTEx v8	Colon_Sigmoid	ENSG00000145020	7.16342e-30	3	49539401	AMT
3:49539401:C:T	GTEx v8	Colon_Sigmoid	ENSG00000145029	6.78403e-14	3	49539401	NICN1
3:49539401:C:T	GTEx v8	Colon_Sigmoid	ENSG00000164068	1.80664e-12	3	49539401	RNF123
3:49539401:C:T	GTEx v8	Colon_Sigmoid	ENSG00000173531	0.000121543	3	49539401	MST1
3:49539401:C:T	GTEx v8	Colon_Sigmoid	ENSG00000173540	6.21369e-23	3	49539401	GMPPB
3:49539401:C:T	GTEx v8	Colon_Sigmoid	ENSG00000187492	0.00184087	3	49539401	CDHR4
3:49540114:C:T	GTEx v8	Colon_Sigmoid	ENSG00000004534	1.74945e-39	3	49540114	RBM6
3:49540114:C:T	GTEx v8	Colon_Sigmoid	ENSG00000068745	1.53128e-12	3	49540114	IP6K2
3:49540114:C:T	GTEx v8	Colon_Sigmoid	ENSG00000145020	7.16342e-30	3	49540114	AMT
3:49540114:C:T	GTEx v8	Colon_Sigmoid	ENSG00000145029	6.78403e-14	3	49540114	NICN1
3:49540114:C:T	GTEx v8	Colon_Sigmoid	ENSG00000164068	1.80664e-12	3	49540114	RNF123
3:49540114:C:T	GTEx v8	Colon_Sigmoid	ENSG00000173531	0.000121543	3	49540114	MST1
3:49540114:C:T	GTEx v8	Colon_Sigmoid	ENSG00000173540	6.21369e-23	3	49540114	GMPPB
3:49540114:C:T	GTEx v8	Colon_Sigmoid	ENSG00000187492	0.00184087	3	49540114	CDHR4
3:49540152:A:G	GTEx v8	Colon_Sigmoid	ENSG00000004534	1.74945e-39	3	49540152	RBM6
3:49540152:A:G	GTEx v8	Colon_Sigmoid	ENSG00000068745	1.53128e-12	3	49540152	IP6K2
3:49540152:A:G	GTEx v8	Colon_Sigmoid	ENSG00000145020	7.16342e-30	3	49540152	AMT
3:49540152:A:G	GTEx v8	Colon_Sigmoid	ENSG00000145029	6.78403e-14	3	49540152	NICN1
3:49540152:A:G	GTEx v8	Colon_Sigmoid	ENSG00000164068	1.80664e-12	3	49540152	RNF123
3:49540152:A:G	GTEx v8	Colon_Sigmoid	ENSG00000173540	6.21369e-23	3	49540152	GMPPB
3:49540152:A:G	GTEx v8	Colon_Sigmoid	ENSG00000187492	0.00184087	3	49540152	CDHR4
3:49542273:C:T	GTEx v8	Colon_Sigmoid	ENSG00000004534	1.74945e-39	3	49542273	RBM6
3:49542273:C:T	GTEx v8	Colon_Sigmoid	ENSG00000068745	1.53128e-12	3	49542273	IP6K2
3:49542273:C:T	GTEx v8	Colon_Sigmoid	ENSG00000145020	7.16342e-30	3	49542273	AMT
3:49542273:C:T	GTEx v8	Colon_Sigmoid	ENSG00000145029	6.78403e-14	3	49542273	NICN1
3:49542273:C:T	GTEx v8	Colon_Sigmoid	ENSG00000164068	1.80664e-12	3	49542273	RNF123
3:49542273:C:T	GTEx v8	Colon_Sigmoid	ENSG00000173531	0.000121543	3	49542273	MST1
3:49542273:C:T	GTEx v8	Colon_Sigmoid	ENSG00000173540	6.21369e-23	3	49542273	GMPPB
3:49542273:C:T	GTEx v8	Colon_Sigmoid	ENSG00000187492	0.00184087	3	49542273	CDHR4
3:49543288:A:G	GTEx v8	Colon_Sigmoid	ENSG00000004534	1.74945e-39	3	49543288	RBM6
3:49543288:A:G	GTEx v8	Colon_Sigmoid	ENSG00000068745	1.53128e-12	3	49543288	IP6K2
3:49543288:A:G	GTEx v8	Colon_Sigmoid	ENSG00000145020	7.16342e-30	3	49543288	AMT
3:49543288:A:G	GTEx v8	Colon_Sigmoid	ENSG00000145029	6.78403e-14	3	49543288	NICN1
3:49543288:A:G	GTEx v8	Colon_Sigmoid	ENSG00000164068	1.80664e-12	3	49543288	RNF123
3:49543288:A:G	GTEx v8	Colon_Sigmoid	ENSG00000173540	6.21369e-23	3	49543288	GMPPB
3:49543288:A:G	GTEx v8	Colon_Sigmoid	ENSG00000187492	0.00184087	3	49543288	CDHR4
3:49543656:C:T	GTEx v8	Colon_Sigmoid	ENSG00000004534	1.74945e-39	3	49543656	RBM6
3:49543656:C:T	GTEx v8	Colon_Sigmoid	ENSG00000068745	1.53128e-12	3	49543656	IP6K2
3:49543656:C:T	GTEx v8	Colon_Sigmoid	ENSG00000145020	7.16342e-30	3	49543656	AMT
3:49543656:C:T	GTEx v8	Colon_Sigmoid	ENSG00000145029	6.78403e-14	3	49543656	NICN1
3:49543656:C:T	GTEx v8	Colon_Sigmoid	ENSG00000164068	1.80664e-12	3	49543656	RNF123
3:49543656:C:T	GTEx v8	Colon_Sigmoid	ENSG00000173540	6.21369e-23	3	49543656	GMPPB
3:49543656:C:T	GTEx v8	Colon_Sigmoid	ENSG00000187492	0.00184087	3	49543656	CDHR4
3:49547561:C:T	GTEx v8	Colon_Sigmoid	ENSG00000004534	1.74945e-39	3	49547561	RBM6
3:49547561:C:T	GTEx v8	Colon_Sigmoid	ENSG00000068745	1.53128e-12	3	49547561	IP6K2
3:49547561:C:T	GTEx v8	Colon_Sigmoid	ENSG00000145020	7.16342e-30	3	49547561	AMT
3:49547561:C:T	GTEx v8	Colon_Sigmoid	ENSG00000145029	6.78403e-14	3	49547561	NICN1
3:49547561:C:T	GTEx v8	Colon_Sigmoid	ENSG00000164068	1.80664e-12	3	49547561	RNF123
3:49547561:C:T	GTEx v8	Colon_Sigmoid	ENSG00000173531	0.000121543	3	49547561	MST1
3:49547561:C:T	GTEx v8	Colon_Sigmoid	ENSG00000173540	6.21369e-23	3	49547561	GMPPB
3:49547561:C:T	GTEx v8	Colon_Sigmoid	ENSG00000187492	0.00184087	3	49547561	CDHR4
3:49555963:C:T	GTEx v8	Colon_Sigmoid	ENSG00000004534	1.74945e-39	3	49555963	RBM6
3:49555963:C:T	GTEx v8	Colon_Sigmoid	ENSG00000068745	1.53128e-12	3	49555963	IP6K2
3:49555963:C:T	GTEx v8	Colon_Sigmoid	ENSG00000145020	7.16342e-30	3	49555963	AMT
3:49555963:C:T	GTEx v8	Colon_Sigmoid	ENSG00000145029	6.78403e-14	3	49555963	NICN1
3:49555963:C:T	GTEx v8	Colon_Sigmoid	ENSG00000164068	1.80664e-12	3	49555963	RNF123
3:49555963:C:T	GTEx v8	Colon_Sigmoid	ENSG00000173531	0.000121543	3	49555963	MST1
3:49555963:C:T	GTEx v8	Colon_Sigmoid	ENSG00000173540	6.21369e-23	3	49555963	GMPPB
3:49555963:C:T	GTEx v8	Colon_Sigmoid	ENSG00000187492	0.00184087	3	49555963	CDHR4
3:49558716:C:T	GTEx v8	Colon_Sigmoid	ENSG00000004534	1.74945e-39	3	49558716	RBM6
3:49558716:C:T	GTEx v8	Colon_Sigmoid	ENSG00000068745	1.53128e-12	3	49558716	IP6K2
3:49558716:C:T	GTEx v8	Colon_Sigmoid	ENSG00000145020	7.16342e-30	3	49558716	AMT
3:49558716:C:T	GTEx v8	Colon_Sigmoid	ENSG00000145029	6.78403e-14	3	49558716	NICN1
3:49558716:C:T	GTEx v8	Colon_Sigmoid	ENSG00000164068	1.80664e-12	3	49558716	RNF123
3:49558716:C:T	GTEx v8	Colon_Sigmoid	ENSG00000173531	0.000121543	3	49558716	MST1
3:49558716:C:T	GTEx v8	Colon_Sigmoid	ENSG00000173540	6.21369e-23	3	49558716	GMPPB
3:49558716:C:T	GTEx v8	Colon_Sigmoid	ENSG00000187492	0.00184087	3	49558716	CDHR4
3:49559485:A:G	GTEx v8	Colon_Sigmoid	ENSG00000004534	1.74945e-39	3	49559485	RBM6
3:49559485:A:G	GTEx v8	Colon_Sigmoid	ENSG00000068745	1.53128e-12	3	49559485	IP6K2
3:49559485:A:G	GTEx v8	Colon_Sigmoid	ENSG00000145020	7.16342e-30	3	49559485	AMT
3:49559485:A:G	GTEx v8	Colon_Sigmoid	ENSG00000145029	6.78403e-14	3	49559485	NICN1
3:49559485:A:G	GTEx v8	Colon_Sigmoid	ENSG00000164068	1.80664e-12	3	49559485	RNF123
3:49559485:A:G	GTEx v8	Colon_Sigmoid	ENSG00000173540	6.21369e-23	3	49559485	GMPPB
3:49559485:A:G	GTEx v8	Colon_Sigmoid	ENSG00000187492	0.00184087	3	49559485	CDHR4
3:49563456:A:G	GTEx v8	Colon_Sigmoid	ENSG00000004534	1.74945e-39	3	49563456	RBM6
3:49563456:A:G	GTEx v8	Colon_Sigmoid	ENSG00000068745	1.53128e-12	3	49563456	IP6K2
3:49563456:A:G	GTEx v8	Colon_Sigmoid	ENSG00000145020	7.16342e-30	3	49563456	AMT
3:49563456:A:G	GTEx v8	Colon_Sigmoid	ENSG00000145029	6.78403e-14	3	49563456	NICN1
3:49563456:A:G	GTEx v8	Colon_Sigmoid	ENSG00000164068	1.80664e-12	3	49563456	RNF123
3:49563456:A:G	GTEx v8	Colon_Sigmoid	ENSG00000173531	0.000121543	3	49563456	MST1
3:49563456:A:G	GTEx v8	Colon_Sigmoid	ENSG00000173540	6.21369e-23	3	49563456	GMPPB
3:49563456:A:G	GTEx v8	Colon_Sigmoid	ENSG00000187492	0.00184087	3	49563456	CDHR4
3:49570200:C:T	GTEx v8	Colon_Sigmoid	ENSG00000004534	1.74945e-39	3	49570200	RBM6
3:49570200:C:T	GTEx v8	Colon_Sigmoid	ENSG00000068745	1.53128e-12	3	49570200	IP6K2
3:49570200:C:T	GTEx v8	Colon_Sigmoid	ENSG00000145020	7.16342e-30	3	49570200	AMT
3:49570200:C:T	GTEx v8	Colon_Sigmoid	ENSG00000145029	6.78403e-14	3	49570200	NICN1
3:49570200:C:T	GTEx v8	Colon_Sigmoid	ENSG00000164068	1.80664e-12	3	49570200	RNF123
3:49570200:C:T	GTEx v8	Colon_Sigmoid	ENSG00000173540	6.21369e-23	3	49570200	GMPPB
3:49570200:C:T	GTEx v8	Colon_Sigmoid	ENSG00000187492	0.00184087	3	49570200	CDHR4
3:49572140:A:G	GTEx v8	Colon_Sigmoid	ENSG00000004534	1.74945e-39	3	49572140	RBM6
3:49572140:A:G	GTEx v8	Colon_Sigmoid	ENSG00000068745	1.53128e-12	3	49572140	IP6K2
3:49572140:A:G	GTEx v8	Colon_Sigmoid	ENSG00000145020	7.16342e-30	3	49572140	AMT
3:49572140:A:G	GTEx v8	Colon_Sigmoid	ENSG00000145029	6.78403e-14	3	49572140	NICN1
3:49572140:A:G	GTEx v8	Colon_Sigmoid	ENSG00000164068	1.80664e-12	3	49572140	RNF123
3:49572140:A:G	GTEx v8	Colon_Sigmoid	ENSG00000173540	6.21369e-23	3	49572140	GMPPB
3:49572140:A:G	GTEx v8	Colon_Sigmoid	ENSG00000187492	0.00184087	3	49572140	CDHR4
3:49574808:C:G	GTEx v8	Colon_Sigmoid	ENSG00000004534	1.74945e-39	3	49574808	RBM6
3:49574808:C:G	GTEx v8	Colon_Sigmoid	ENSG00000068745	1.53128e-12	3	49574808	IP6K2
3:49574808:C:G	GTEx v8	Colon_Sigmoid	ENSG00000145020	7.16342e-30	3	49574808	AMT
3:49574808:C:G	GTEx v8	Colon_Sigmoid	ENSG00000145029	6.78403e-14	3	49574808	NICN1
3:49574808:C:G	GTEx v8	Colon_Sigmoid	ENSG00000164068	1.80664e-12	3	49574808	RNF123
3:49574808:C:G	GTEx v8	Colon_Sigmoid	ENSG00000173531	0.000121543	3	49574808	MST1
3:49574808:C:G	GTEx v8	Colon_Sigmoid	ENSG00000173540	6.21369e-23	3	49574808	GMPPB
3:49574808:C:G	GTEx v8	Colon_Sigmoid	ENSG00000187492	0.00184087	3	49574808	CDHR4
3:49575367:A:G	GTEx v8	Colon_Sigmoid	ENSG00000004534	1.74945e-39	3	49575367	RBM6
3:49575367:A:G	GTEx v8	Colon_Sigmoid	ENSG00000068745	1.53128e-12	3	49575367	IP6K2
3:49575367:A:G	GTEx v8	Colon_Sigmoid	ENSG00000145020	7.16342e-30	3	49575367	AMT
3:49575367:A:G	GTEx v8	Colon_Sigmoid	ENSG00000145029	6.78403e-14	3	49575367	NICN1
3:49575367:A:G	GTEx v8	Colon_Sigmoid	ENSG00000164068	1.80664e-12	3	49575367	RNF123
3:49575367:A:G	GTEx v8	Colon_Sigmoid	ENSG00000173540	6.21369e-23	3	49575367	GMPPB
3:49575367:A:G	GTEx v8	Colon_Sigmoid	ENSG00000187492	0.00184087	3	49575367	CDHR4
3:49577046:T:TAG	GTEx v8	Colon_Sigmoid	ENSG00000004534	1.74945e-39	3	49577046	RBM6
3:49577046:T:TAG	GTEx v8	Colon_Sigmoid	ENSG00000068745	1.53128e-12	3	49577046	IP6K2
3:49577046:T:TAG	GTEx v8	Colon_Sigmoid	ENSG00000145020	7.16342e-30	3	49577046	AMT
3:49577046:T:TAG	GTEx v8	Colon_Sigmoid	ENSG00000145029	6.78403e-14	3	49577046	NICN1
3:49577046:T:TAG	GTEx v8	Colon_Sigmoid	ENSG00000164068	1.80664e-12	3	49577046	RNF123
3:49577046:T:TAG	GTEx v8	Colon_Sigmoid	ENSG00000173540	6.21369e-23	3	49577046	GMPPB
3:49577046:T:TAG	GTEx v8	Colon_Sigmoid	ENSG00000187492	0.00184087	3	49577046	CDHR4
3:49579017:C:T	GTEx v8	Colon_Sigmoid	ENSG00000004534	1.74945e-39	3	49579017	RBM6
3:49579017:C:T	GTEx v8	Colon_Sigmoid	ENSG00000068745	1.53128e-12	3	49579017	IP6K2
3:49579017:C:T	GTEx v8	Colon_Sigmoid	ENSG00000145020	7.16342e-30	3	49579017	AMT
3:49579017:C:T	GTEx v8	Colon_Sigmoid	ENSG00000145029	6.78403e-14	3	49579017	NICN1
3:49579017:C:T	GTEx v8	Colon_Sigmoid	ENSG00000164068	1.80664e-12	3	49579017	RNF123
3:49579017:C:T	GTEx v8	Colon_Sigmoid	ENSG00000173540	6.21369e-23	3	49579017	GMPPB
3:49579017:C:T	GTEx v8	Colon_Sigmoid	ENSG00000187492	0.00184087	3	49579017	CDHR4
3:49590770:C:T	GTEx v8	Colon_Sigmoid	ENSG00000004534	1.74945e-39	3	49590770	RBM6
3:49590770:C:T	GTEx v8	Colon_Sigmoid	ENSG00000068745	1.53128e-12	3	49590770	IP6K2
3:49590770:C:T	GTEx v8	Colon_Sigmoid	ENSG00000145020	7.16342e-30	3	49590770	AMT
3:49590770:C:T	GTEx v8	Colon_Sigmoid	ENSG00000145029	6.78403e-14	3	49590770	NICN1
3:49590770:C:T	GTEx v8	Colon_Sigmoid	ENSG00000164068	1.80664e-12	3	49590770	RNF123
3:49590770:C:T	GTEx v8	Colon_Sigmoid	ENSG00000173540	6.21369e-23	3	49590770	GMPPB
3:49590770:C:T	GTEx v8	Colon_Sigmoid	ENSG00000187492	0.00184087	3	49590770	CDHR4
3:49597013:C:T	GTEx v8	Colon_Sigmoid	ENSG00000004534	1.74945e-39	3	49597013	RBM6
3:49597013:C:T	GTEx v8	Colon_Sigmoid	ENSG00000068745	1.53128e-12	3	49597013	IP6K2
3:49597013:C:T	GTEx v8	Colon_Sigmoid	ENSG00000145020	7.16342e-30	3	49597013	AMT
3:49597013:C:T	GTEx v8	Colon_Sigmoid	ENSG00000145029	6.78403e-14	3	49597013	NICN1
3:49597013:C:T	GTEx v8	Colon_Sigmoid	ENSG00000164068	1.80664e-12	3	49597013	RNF123
3:49597013:C:T	GTEx v8	Colon_Sigmoid	ENSG00000173540	6.21369e-23	3	49597013	GMPPB
3:49597013:C:T	GTEx v8	Colon_Sigmoid	ENSG00000187492	0.00184087	3	49597013	CDHR4
3:49597230:C:G	GTEx v8	Colon_Sigmoid	ENSG00000004534	1.74945e-39	3	49597230	RBM6
3:49597230:C:G	GTEx v8	Colon_Sigmoid	ENSG00000068745	1.53128e-12	3	49597230	IP6K2
3:49597230:C:G	GTEx v8	Colon_Sigmoid	ENSG00000145020	7.16342e-30	3	49597230	AMT
3:49597230:C:G	GTEx v8	Colon_Sigmoid	ENSG00000145029	6.78403e-14	3	49597230	NICN1
3:49597230:C:G	GTEx v8	Colon_Sigmoid	ENSG00000164068	1.80664e-12	3	49597230	RNF123
3:49597230:C:G	GTEx v8	Colon_Sigmoid	ENSG00000173531	0.000121543	3	49597230	MST1
3:49597230:C:G	GTEx v8	Colon_Sigmoid	ENSG00000173540	6.21369e-23	3	49597230	GMPPB
3:49597230:C:G	GTEx v8	Colon_Sigmoid	ENSG00000187492	0.00184087	3	49597230	CDHR4
3:49597737:C:T	GTEx v8	Colon_Sigmoid	ENSG00000004534	1.74945e-39	3	49597737	RBM6
3:49597737:C:T	GTEx v8	Colon_Sigmoid	ENSG00000068745	1.53128e-12	3	49597737	IP6K2
3:49597737:C:T	GTEx v8	Colon_Sigmoid	ENSG00000145020	7.16342e-30	3	49597737	AMT
3:49597737:C:T	GTEx v8	Colon_Sigmoid	ENSG00000145029	6.78403e-14	3	49597737	NICN1
3:49597737:C:T	GTEx v8	Colon_Sigmoid	ENSG00000164068	1.80664e-12	3	49597737	RNF123
3:49597737:C:T	GTEx v8	Colon_Sigmoid	ENSG00000173540	6.21369e-23	3	49597737	GMPPB
3:49597737:C:T	GTEx v8	Colon_Sigmoid	ENSG00000187492	0.00184087	3	49597737	CDHR4
3:49603289:C:T	GTEx v8	Colon_Sigmoid	ENSG00000004534	1.74945e-39	3	49603289	RBM6
3:49603289:C:T	GTEx v8	Colon_Sigmoid	ENSG00000068745	1.53128e-12	3	49603289	IP6K2
3:49603289:C:T	GTEx v8	Colon_Sigmoid	ENSG00000145020	7.16342e-30	3	49603289	AMT
3:49603289:C:T	GTEx v8	Colon_Sigmoid	ENSG00000145029	6.78403e-14	3	49603289	NICN1
3:49603289:C:T	GTEx v8	Colon_Sigmoid	ENSG00000164068	1.80664e-12	3	49603289	RNF123
3:49603289:C:T	GTEx v8	Colon_Sigmoid	ENSG00000173531	0.000121543	3	49603289	MST1
3:49603289:C:T	GTEx v8	Colon_Sigmoid	ENSG00000173540	6.21369e-23	3	49603289	GMPPB
3:49603289:C:T	GTEx v8	Colon_Sigmoid	ENSG00000187492	0.00184087	3	49603289	CDHR4
3:49610223:C:T	GTEx v8	Colon_Sigmoid	ENSG00000004534	1.74945e-39	3	49610223	RBM6
3:49610223:C:T	GTEx v8	Colon_Sigmoid	ENSG00000068745	1.53128e-12	3	49610223	IP6K2
3:49610223:C:T	GTEx v8	Colon_Sigmoid	ENSG00000145020	7.16342e-30	3	49610223	AMT
3:49610223:C:T	GTEx v8	Colon_Sigmoid	ENSG00000145029	6.78403e-14	3	49610223	NICN1
3:49610223:C:T	GTEx v8	Colon_Sigmoid	ENSG00000164068	1.80664e-12	3	49610223	RNF123
3:49610223:C:T	GTEx v8	Colon_Sigmoid	ENSG00000173531	0.000121543	3	49610223	MST1
3:49610223:C:T	GTEx v8	Colon_Sigmoid	ENSG00000173540	6.21369e-23	3	49610223	GMPPB
3:49610223:C:T	GTEx v8	Colon_Sigmoid	ENSG00000187492	0.00184087	3	49610223	CDHR4
3:49611457:A:G	GTEx v8	Colon_Sigmoid	ENSG00000004534	1.74945e-39	3	49611457	RBM6
3:49611457:A:G	GTEx v8	Colon_Sigmoid	ENSG00000068745	1.53128e-12	3	49611457	IP6K2
3:49611457:A:G	GTEx v8	Colon_Sigmoid	ENSG00000145020	7.16342e-30	3	49611457	AMT
3:49611457:A:G	GTEx v8	Colon_Sigmoid	ENSG00000145029	6.78403e-14	3	49611457	NICN1
3:49611457:A:G	GTEx v8	Colon_Sigmoid	ENSG00000164068	1.80664e-12	3	49611457	RNF123
3:49611457:A:G	GTEx v8	Colon_Sigmoid	ENSG00000173540	6.21369e-23	3	49611457	GMPPB
3:49611457:A:G	GTEx v8	Colon_Sigmoid	ENSG00000187492	0.00184087	3	49611457	CDHR4
3:49611660:C:CA	GTEx v8	Colon_Sigmoid	ENSG00000004534	1.74945e-39	3	49611660	RBM6
3:49611660:C:CA	GTEx v8	Colon_Sigmoid	ENSG00000068745	1.53128e-12	3	49611660	IP6K2
3:49611660:C:CA	GTEx v8	Colon_Sigmoid	ENSG00000145020	7.16342e-30	3	49611660	AMT
3:49611660:C:CA	GTEx v8	Colon_Sigmoid	ENSG00000145029	6.78403e-14	3	49611660	NICN1
3:49611660:C:CA	GTEx v8	Colon_Sigmoid	ENSG00000164068	1.80664e-12	3	49611660	RNF123
3:49611660:C:CA	GTEx v8	Colon_Sigmoid	ENSG00000173540	6.21369e-23	3	49611660	GMPPB
3:49611660:C:CA	GTEx v8	Colon_Sigmoid	ENSG00000187492	0.00184087	3	49611660	CDHR4
3:49619651:C:T	GTEx v8	Colon_Sigmoid	ENSG00000004534	1.74945e-39	3	49619651	RBM6
3:49619651:C:T	GTEx v8	Colon_Sigmoid	ENSG00000068745	1.53128e-12	3	49619651	IP6K2
3:49619651:C:T	GTEx v8	Colon_Sigmoid	ENSG00000145020	7.16342e-30	3	49619651	AMT
3:49619651:C:T	GTEx v8	Colon_Sigmoid	ENSG00000145029	6.78403e-14	3	49619651	NICN1
3:49619651:C:T	GTEx v8	Colon_Sigmoid	ENSG00000164068	1.80664e-12	3	49619651	RNF123
3:49619651:C:T	GTEx v8	Colon_Sigmoid	ENSG00000173531	0.000121543	3	49619651	MST1
3:49619651:C:T	GTEx v8	Colon_Sigmoid	ENSG00000173540	6.21369e-23	3	49619651	GMPPB
3:49619651:C:T	GTEx v8	Colon_Sigmoid	ENSG00000187492	0.00184087	3	49619651	CDHR4
3:49624377:A:C	GTEx v8	Colon_Sigmoid	ENSG00000004534	1.74945e-39	3	49624377	RBM6
3:49624377:A:C	GTEx v8	Colon_Sigmoid	ENSG00000068745	1.53128e-12	3	49624377	IP6K2
3:49624377:A:C	GTEx v8	Colon_Sigmoid	ENSG00000145020	7.16342e-30	3	49624377	AMT
3:49624377:A:C	GTEx v8	Colon_Sigmoid	ENSG00000145029	6.78403e-14	3	49624377	NICN1
3:49624377:A:C	GTEx v8	Colon_Sigmoid	ENSG00000164068	1.80664e-12	3	49624377	RNF123
3:49624377:A:C	GTEx v8	Colon_Sigmoid	ENSG00000173540	6.21369e-23	3	49624377	GMPPB
3:49624377:A:C	GTEx v8	Colon_Sigmoid	ENSG00000187492	0.00184087	3	49624377	CDHR4
3:49634696:A:G	GTEx v8	Colon_Sigmoid	ENSG00000004534	1.74945e-39	3	49634696	RBM6
3:49634696:A:G	GTEx v8	Colon_Sigmoid	ENSG00000068745	1.53128e-12	3	49634696	IP6K2
3:49634696:A:G	GTEx v8	Colon_Sigmoid	ENSG00000145020	7.16342e-30	3	49634696	AMT
3:49634696:A:G	GTEx v8	Colon_Sigmoid	ENSG00000145029	6.78403e-14	3	49634696	NICN1
3:49634696:A:G	GTEx v8	Colon_Sigmoid	ENSG00000164068	1.80664e-12	3	49634696	RNF123
3:49634696:A:G	GTEx v8	Colon_Sigmoid	ENSG00000173531	0.000121543	3	49634696	MST1
3:49634696:A:G	GTEx v8	Colon_Sigmoid	ENSG00000173540	6.21369e-23	3	49634696	GMPPB
3:49634696:A:G	GTEx v8	Colon_Sigmoid	ENSG00000187492	0.00184087	3	49634696	CDHR4
3:49635354:A:G	GTEx v8	Colon_Sigmoid	ENSG00000004534	1.74945e-39	3	49635354	RBM6
3:49635354:A:G	GTEx v8	Colon_Sigmoid	ENSG00000068745	1.53128e-12	3	49635354	IP6K2
3:49635354:A:G	GTEx v8	Colon_Sigmoid	ENSG00000145020	7.16342e-30	3	49635354	AMT
3:49635354:A:G	GTEx v8	Colon_Sigmoid	ENSG00000145029	6.78403e-14	3	49635354	NICN1
3:49635354:A:G	GTEx v8	Colon_Sigmoid	ENSG00000164068	1.80664e-12	3	49635354	RNF123
3:49635354:A:G	GTEx v8	Colon_Sigmoid	ENSG00000173531	0.000121543	3	49635354	MST1
[truncated: 9,292 more rows]

## Sheet: Supplementary_table5
Reactome Pathways 2024
Term	P-value	Adjusted P-value	Odds Ratio	Combined Score	Genes
Signaling by MST1	7.385769263711544E-5	0.016765696228625206	250.8427672955975	2386.3601546118716	MST1;MST1R
Organic Cation Transport	3.2944057318529184E-4	0.037391505056530626	94.04245283018868	754.043161688492	SLC22A4;SLC22A5
Organic Cation Anion Zwitterion Transport	7.61944761699299E-4	0.05765382030191363	57.8577648766328	415.3977202918273	SLC22A4;SLC22A5
RAB GEFs Exchange GTP for GDP on RABs	0.0019520701748225176	0.1070908707276543	13.168435013262599	82.15608622078099	DENND3;DENND6A;MON1A
Resolution of D-loop Structures Through Synthesis-Dependent Strand Annealing (SDSA)	0.002493789944203667	0.1070908707276543	30.067924528301887	180.22568613100944	RAD50;XRCC3
Inactivation, Recovery and Regulation of the Phototransduction Cascade	0.003711957889440935	0.1070908707276543	24.241022519780888	135.65750862045326	GRK4;GNAT1
The Phototransduction Cascade	0.003937028155536339	0.1070908707276543	23.482311320754718	130.02928617625093	GRK4;GNAT1
Resolution of D-loop Structures Through Holliday Junction Intermediates	0.004168303230906306	0.1070908707276543	22.769582618639223	124.78291919154653	RAD50;XRCC3
GO_Biological Process(BP)
Term	P-value	Adjusted P-value	Odds Ratio	Combined Score	Genes
Amino-Acid Betaine Transport (GO:0015838)	1.5455489350419234E-4	0.02407819563689908	150.49056603773585	1320.5488820056016	SLC22A4;SLC22A5
Regulation Of Rhodopsin Mediated Signaling Pathway (GO:0022400)	2.057099035637798E-4	0.02407819563689908	125.40251572327044	1064.547425630908	GRK4;GNAT1
Positive Regulation Of Extracellular Matrix Assembly (GO:1901203)	2.057099035637798E-4	0.02407819563689908	125.40251572327044	1064.547425630908	SMAD3;DAG1
DNA Recombination (GO:0006310)	2.0937561423390504E-4	0.02407819563689908	29.44674556213018	249.45459267285864	RAD50;TREX1;XRCC3
Telomere Maintenance Via Recombination (GO:0000722)	2.640178919425577E-4	0.02428964605871531	107.48247978436657	885.6012133889432	RAD50;XRCC3
Quaternary Ammonium Group Transport (GO:0015697)	4.814776145385075E-4	0.036913283781285576	75.22641509433963	574.6283172633098	SLC22A4;SLC22A5
Regulation Of cAMP-dependent Protein Kinase Activity (GO:2000479)	5.680161453256235E-4	0.03732677526425525	68.38421955403088	511.05993992585104	MST1;HTT
Mitotic Recombination (GO:0006312)	6.615177095993661E-4	0.03803726830196355	62.68238993710692	458.8961346318759	RAD50;XRCC3
Vesicle Transport Along Microtubule (GO:0047496)	0.0016557246776615132	0.08462592796936623	37.594339622641506	240.73597386560573	KIF3A;HTT
Nucleic Acid Metabolic Process (GO:0090304)	0.0030743235966317587	0.13390320660056826	26.842318059299192	155.2739619530397	RAD50;TREX1
Organic Cation Transport (GO:0015695)	0.003280570706943304	0.13390320660056826	25.915419648666234	148.2294073291968	SLC22A4;SLC22A5
Negative Regulation Of Fat Cell Differentiation (GO:0045599)	0.0034931271287104763	0.13390320660056826	25.050314465408807	141.7085747770232	ASXL1;SMAD3
Nitrogen Compound Transport (GO:0071705)	0.010226977074657924	0.17523314581481308	7.134014423076923	32.693235084680424	SLC22A4;SLC22A5;KIF3A
GDP-mannose Metabolic Process (GO:0019673)	0.013675819832555556	0.17523314581481308	92.31944444444444	396.2466860772184	GMPPB
ISG15-protein Conjugation (GO:0032020)	0.013675819832555556	0.17523314581481308	92.31944444444444	396.2466860772184	UBA7
PERK-mediated Unfolded Protein Response (GO:0036499)	0.013675819832555556	0.17523314581481308	92.31944444444444	396.2466860772184	QRICH1
Vocal Learning (GO:0042297)	0.013675819832555556	0.17523314581481308	92.31944444444444	396.2466860772184	HTT
Imitative Learning (GO:0098596)	0.013675819832555556	0.17523314581481308	92.31944444444444	396.2466860772184	HTT
Intracellular Water Homeostasis (GO:0009992)	0.013675819832555556	0.17523314581481308	92.31944444444444	396.2466860772184	FLNB
Proton-Transporting V-type ATPase Complex Assembly (GO:0070070)	0.013675819832555556	0.17523314581481308	92.31944444444444	396.2466860772184	TM9SF4
Plus-End-Directed Organelle Transport Along Microtubule (GO:0072386)	0.013675819832555556	0.17523314581481308	92.31944444444444	396.2466860772184	KIF3A
Regulation Of Voltage-Gated Sodium Channel Activity (GO:1905150)	0.013675819832555556	0.17523314581481308	92.31944444444444	396.2466860772184	SLMAP
Resolution Of Recombination Intermediates (GO:0071139)	0.013675819832555556	0.17523314581481308	92.31944444444444	396.2466860772184	XRCC3
Double-Strand Break Repair Via Synthesis-Dependent Strand Annealing (GO:0045003)	0.013675819832555556	0.17523314581481308	92.31944444444444	396.2466860772184	XRCC3
Telomere Maintenance (GO:0000723)	0.015062122545835794	0.17523314581481308	11.365923384791309	47.686551353608394	RAD50;XRCC3
Endocytosis (GO:0006897)	0.015205728316744983	0.17523314581481308	6.128722084367245	25.655339691799178	MST1R;RABEPK;TM9SF4
Phagocytosis (GO:0006909)	0.01548467208363574	0.17523314581481308	11.195719515629401	46.66269134161318	MST1R;TM9SF4
Negative Regulation Of Cellular Process (GO:0048523)	0.01582281188604117	0.17523314581481308	3.6490601503759397	15.13010755241072	PPP1R13B;SMAD3;TDRD9;WDR6;IP6K2
Protein Localization To Membrane (GO:0072657)	0.01585394356975446	0.17523314581481308	6.03052503052503	24.992528037209983	SLMAP;RAPGEF6;TM9SF4
Negative Regulation Of Extrinsic Apoptotic Signaling Pathway (GO:2001237)	0.01591229546023724	0.17523314581481308	11.030521642619313	45.6736747027883	GPX1;HTT
Regulation Of G Protein-Coupled Receptor Signaling Pathway (GO:0008277)	0.01591229546023724	0.17523314581481308	11.030521642619313	45.6736747027883	GRK4;GNAT1
DNA Strand Resection Involved In Replication Fork Processing (GO:0110025)	0.016388876219180396	0.17523314581481308	73.85185185185185	303.6162219440683	RAD50
Regulation Of Extracellular Matrix Assembly (GO:1901201)	0.016388876219180396	0.17523314581481308	73.85185185185185	303.6162219440683	SMAD3
SMAD Protein Complex Assembly (GO:0007183)	0.016388876219180396	0.17523314581481308	73.85185185185185	303.6162219440683	SMAD3
Negative Regulation Of Telomere Capping (GO:1904354)	0.016388876219180396	0.17523314581481308	73.85185185185185	303.6162219440683	RAD50
Regulation Of Transforming Growth Factor Beta2 Production (GO:0032909)	0.016388876219180396	0.17523314581481308	73.85185185185185	303.6162219440683	SMAD3
Regulation Of Rab Protein Signal Transduction (GO:0032483)	0.016388876219180396	0.17523314581481308	73.85185185185185	303.6162219440683	DENND3
DNA Replication (GO:0006260)	0.017225308933891778	0.17523314581481308	10.562848790858357	42.89969557500649	CHRAC1;TREX1
Organic Substance Transport (GO:0071702)	0.017891325190385277	0.17523314581481308	5.753787878787879	23.15001633199684	SLC22A4;SLC22A5;KIF3A
Regulation Of Fat Cell Differentiation (GO:0045598)	0.01812547312751814	0.17523314581481308	10.272421814422332	41.19690026730335	ASXL1;SMAD3
Regulation Of Cyclic-Nucleotide Phosphodiesterase Activity (GO:0051342)	0.019094606376572693	0.17523314581481308	61.54012345679013	243.59730906690254	GNAT1
UV Protection (GO:0009650)	0.019094606376572693	0.17523314581481308	61.54012345679013	243.59730906690254	GPX1
Regulation Of Mammary Gland Epithelial Cell Proliferation (GO:0033599)	0.019094606376572693	0.17523314581481308	61.54012345679013	243.59730906690254	GPX1
Lipoxygenase Pathway (GO:0019372)	0.019094606376572693	0.17523314581481308	61.54012345679013	243.59730906690254	GPX1
Peptidyl-Proline Hydroxylation To 4-hydroxy-L-proline (GO:0018401)	0.019094606376572693	0.17523314581481308	61.54012345679013	243.59730906690254	P4HA2
protein-RNA Complex Disassembly (GO:0032988)	0.019094606376572693	0.17523314581481308	61.54012345679013	243.59730906690254	KLC1
Long-Chain Fatty Acid Metabolic Process (GO:0001676)	0.019512362498099525	0.17523314581481308	9.865441906653427	38.83735460690692	GPX1;ACSL6
DNA Damage Response (GO:0006974)	0.02115900889066485	0.17523314581481308	4.038183694530444	15.569982518144679	RAD50;UBA7;TREX1;XRCC3
Negative Regulation Of Apoptotic Signaling Pathway (GO:2001234)	0.021428725300195565	0.17523314581481308	9.370283018867925	36.01021272034403	GPX1;HTT
Translational Termination (GO:0006415)	0.02179302948367254	0.17523314581481308	52.74603174603175	201.8150262928954	APEH
Regulation Of miRNA Metabolic Process (GO:2000628)	0.02179302948367254	0.17523314581481308	52.74603174603175	201.8150262928954	SMAD3
Auditory Behavior (GO:0031223)	0.02179302948367254	0.17523314581481308	52.74603174603175	201.8150262928954	HTT
Learned Vocalization Behavior Or Vocal Learning (GO:0098598)	0.02179302948367254	0.17523314581481308	52.74603174603175	201.8150262928954	HTT
Phototransduction, Visible Light (GO:0007603)	0.02179302948367254	0.17523314581481308	52.74603174603175	201.8150262928954	GNAT1
Positive Regulation Of Cell-Cell Adhesion Mediated By Cadherin (GO:2000049)	0.02179302948367254	0.17523314581481308	52.74603174603175	201.8150262928954	DENND6A
Regulation Of Epithelial To Mesenchymal Transition (GO:0010717)	0.0219196196602785	0.17523314581481308	9.254134637782437	35.354247666181834	SMAD3;DAG1
Regulation Of Kinase Activity (GO:0043549)	0.022915372980492482	0.17523314581481308	9.030234144123664	34.097688094517835	RAD50;MST1R
GO_Molecular Function(MF)
Term	P-value	Adjusted P-value	Old P-value	Old Adjusted P-value	Odds Ratio
Quaternary Ammonium Group Transmembrane Transporter Activity (GO:0015651)	9.834258801979265E-4	0.11014369858216777	50.138364779874216	347.18151684375505	SLC22A4;SLC22A5
Guanyl-Nucleotide Exchange Factor Activity (GO:0005085)	0.0023453128151742597	0.11142002087102441	7.782441619864026	47.12530271674693	DENND3;DENND6A;RAPGEF6;MON1A
3'-5' Exonuclease Activity (GO:0008408)	0.005958077735070184	0.11142002087102441	18.778301886792452	96.20137910485468	RAD50;TREX1
Exonuclease Activity (GO:0004527)	0.007112060214566488	0.11142002087102441	17.067753001715264	84.41648020216196	RAD50;TREX1
SH3 Domain Binding (GO:0017124)	0.011492515161488874	0.11142002087102441	13.16650115855677	58.80237509291298	GPX1;SH3BP2
PDZ Domain Binding (GO:0030165)	0.012635073062263389	0.11142002087102441	12.5062893081761	54.668476764579644	SLC22A4;SLC22A5
Guanylyltransferase Activity (GO:0070568)	0.013675819832555556	0.11142002087102441	92.31944444444444	396.2466860772184	GMPPB
arachidonate-CoA Ligase Activity (GO:0047676)	0.013675819832555556	0.11142002087102441	92.31944444444444	396.2466860772184	ACSL6
G Protein-Coupled Receptor Kinase Activity (GO:0004703)	0.013675819832555556	0.11142002087102441	92.31944444444444	396.2466860772184	GRK4
Actin Binding (GO:0003779)	0.013955427215342962	0.11142002087102441	6.334935897435898	27.062129030736386	DAG1;FLNB;ADD1
DEAD/H-box RNA Helicase Binding (GO:0017151)	0.016388876219180396	0.11142002087102441	73.85185185185185	303.6162219440683	SMAD3
Carbohydrate:Proton Symporter Activity (GO:0005351)	0.016388876219180396	0.11142002087102441	73.85185185185185	303.6162219440683	SLC45A4
MutLalpha Complex Binding (GO:0032405)	0.016388876219180396	0.11142002087102441	73.85185185185185	303.6162219440683	TREX1
MutSalpha Complex Binding (GO:0032407)	0.016388876219180396	0.11142002087102441	73.85185185185185	303.6162219440683	TREX1
Peptidyl-Proline 4-Dioxygenase Activity (GO:0031545)	0.019094606376572693	0.11142002087102441	61.54012345679013	243.59730906690254	P4HA2
Procollagen-Proline Dioxygenase Activity (GO:0019798)	0.019094606376572693	0.11142002087102441	61.54012345679013	243.59730906690254	P4HA2
Crossover Junction DNA Endonuclease Activity (GO:0008821)	0.019094606376572693	0.11142002087102441	61.54012345679013	243.59730906690254	XRCC3
Double-Stranded Telomeric DNA Binding (GO:0003691)	0.02179302948367254	0.11142002087102441	52.74603174603175	201.8150262928954	RAD50
Single-Stranded DNA Endodeoxyribonuclease Activity (GO:0000014)	0.02179302948367254	0.11142002087102441	52.74603174603175	201.8150262928954	RAD50
Nuclear Glucocorticoid Receptor Binding (GO:0035259)	0.02179302948367254	0.11142002087102441	52.74603174603175	201.8150262928954	SMAD3
DNA Endonuclease Activity, Producing 3'-Phosphomonoesters (GO:0016889)	0.024484164739851953	0.11142002087102441	46.15046296296296	171.20569732025402	XRCC3
G-quadruplex DNA Binding (GO:0051880)	0.024484164739851953	0.11142002087102441	46.15046296296296	171.20569732025402	RAD50
co-SMAD Binding (GO:0070410)	0.024484164739851953	0.11142002087102441	46.15046296296296	171.20569732025402	SMAD3
Vinculin Binding (GO:0017166)	0.027168031335252564	0.11142002087102441	41.02057613168724	147.90847858667095	DAG1
Myosin II Binding (GO:0045159)	0.027168031335252564	0.11142002087102441	41.02057613168724	147.90847858667095	SHROOM1
DNA Binding (GO:0003677)	0.02806829481399334	0.11142002087102441	2.7849854227405246	9.951072180846724	RAD50;CHRAC1;SMAD3;TREX1;QRICH1;RBM6
GTPase Regulator Activity (GO:0030695)	0.02907845572273227	0.11142002087102441	3.646125116713352	12.89910732411976	DENND3;DENND6A;RAPGEF6;MON1A
3'-5'-DNA Exonuclease Activity (GO:0008296)	0.029844648447595826	0.11142002087102441	36.916666666666664	129.64209444665414	TREX1
Dynactin Binding (GO:0034452)	0.029844648447595826	0.11142002087102441	36.916666666666664	129.64209444665414	HTT
Single-Stranded Telomeric DNA Binding (GO:0043047)	0.029844648447595826	0.11142002087102441	36.916666666666664	129.64209444665414	RAD50
DNA Exonuclease Activity, Producing 5'-Phosphomonoesters (GO:0016895)	0.032514035214057754	0.11747006270885382	33.55892255892256	114.97566851206538	TREX1
I-SMAD Binding (GO:0070411)	0.035176210749711605	0.12311673762399061	30.760802469135804	102.96825664265003	SMAD3
Kinase Binding (GO:0019900)	0.037537810743901716	0.12541523279938754	3.352081183350533	11.002893290959717	BAG5;SMAD3;HTT;GNAT1
Phosphatase Binding (GO:0019902)	0.038072481385528364	0.12541523279938754	6.804459691252144	22.238767458169338	SMAD3;KIF3A
Nuclear Receptor Binding (GO:0016922)	0.03994087265241505	0.12781079248772817	6.6228084822173985	21.327795086265493	ASXL1;SMAD3
Four-Way Junction DNA Binding (GO:0000400)	0.04311966044654766	0.13415005472259273	24.604938271604937	77.3524200057788	XRCC3

## Sheet: Supplementary_table6
Table 6 :Significant shared transcriptome-wide association analysis results between COPD and breast Frailty
Tissue		ID	CHR_x	P0_x	P1_x	HSQ_x	BEST.GWAS.ID_x	BEST.GWAS.Z_x	EQTL.ID_x	NSNP_x	MODEL_x	MODELCV.PV_x	TWAS.Z_x	TWAS.P_x	CHR_y	P0_y	P1_y	HSQ_y	BEST.GWAS.ID_y	BEST.GWAS.Z_y	EQTL.ID_y	EQTL.Z_y	EQTL.GWAS.Z_y	NSNP_y	MODEL_y	TWAS.Z_y	TWAS.P_y
Esophagus Gastroesophageal Junction		HLA-DRB1	6	32546546	32557625	0.498	rs9271100	-5.25	rs9271170	233	lasso	3e-22	-4.312	1.62e-05	6	32546546	32557625	0.498	rs660895	9.65	rs9271170	7.66	-5.635	233	lasso	-5.8558	4.75e-09
		HLA-DQA1	6	32595956	32611429	0.548	rs9271100	-5.25	rs1063355	210	top1	3.3e-22	-3.767	0.000165	6	32595956	32611429	0.548	rs660895	9.65	rs1063355	8.19	-8.413	210	top1	-8.413	4e-17
		PBX3	9	128509624	128729656	0.2145	rs12554306	4.6	rs10118570	477	top1	2.4e-07	-3.707	0.00021	9	128509624	128729656	0.2145	rs1411350	-4.41	rs10118570	5.22	-3.835	477	top1	-3.835	0.000126
Esophagus Mucosa		SLC22A5	5	131705444	131731306	0.155	rs803057	5.89	rs2631360	420	top1	5.4e-11	4.984	6.23e-07	5	131705444	131731306	0.155	rs20541	4.121	rs2631360	-6.93	-3.786	420	top1	3.786	0.000153
		SLC22A5	5	131705444	131731306	0.155	rs803057	5.89	rs2631360	420	top1	5.4e-11	4.984	6.23e-07	5	131705444	131731306	0.155	rs20541	4.121	rs2631360	-6.93	-3.786	420	top1	3.786	0.000153
		SLC22A5	5	131705444	131731306	0.155	rs803057	5.89	rs2631360	420	top1	5.4e-11	4.984	6.23e-07	5	131705444	131731306	0.155	rs20541	4.121	rs2631360	-6.93	-3.786	420	top1	3.786	0.000153
Esophagus Muscularis		GPX1	3	49394609	49396033	0.127	rs6803222	-3.98	rs3811699	267	lasso	0.00011	3.6749	0.000238	3	49394609	49396033	0.127	rs17080528	-5.62	rs3811699	-4.77	-5.595	267	lasso	6.0806	1.2e-09
		SLMAP	3	57741177	57914895	0.0612	rs13066766	-3.86	rs17058639	448	top1	0.00045	-3.684	0.00023	3	57741177	57914895	0.0612	rs6445932	-4.17	rs17058639	4.69	-4.168	448	top1	-4.168	3.07e-05
		HLA-DRB1	6	32546546	32557625	0.5635	rs9271100	-5.25	rs9271055	233	lasso	1.1e-42	-4.15	3.32e-05	6	32546546	32557625	0.5635	rs660895	9.65	rs9271055	10.49	-4.923	233	lasso	-5.97	2.38e-09
		HLA-DQA1	6	32595956	32611429	0.4512	rs9271100	-5.25	rs1063355	210	lasso	1.4e-32	-4.129	3.64e-05	6	32595956	32611429	0.4512	rs660895	9.65	rs1063355	10.1	-8.413	210	lasso	-8.81	1.26e-18
		PBX3	9	128509624	128729656	0.1194	rs12554306	4.6	rs4838298	477	lasso	4.2e-06	-3.7238	0.000196	9	128509624	128729656	0.1194	rs1411350	-4.41	rs4838298	5.47	-3.759	477	lasso	-3.70983	0.000207
Lung		GPX1	3	49394609	49396033	0.0386	rs6803222	-3.98	rs9875617	267	enet	0.00057	3.68241	0.000231	3	49394609	49396033	0.0386	rs17080528	-5.62	rs9875617	-3.68	-5.365	267	enet	5.9354	2.93e-09
		HTT	4	3076408	3245676	0.0632	rs624833	-5.05	rs10026792	447	top1	0.19	4.834	1.34e-06	4	3076408	3245676	0.0632	rs362273	-6.28	rs10026792	-3.64	-3.676	447	top1	3.676	0.000237
		SLC22A5	5	131705444	131731306	0.1007	rs803057	5.89	rs2631360	420	top1	2.1e-11	4.984	6.23e-07	5	131705444	131731306	0.1007	rs20541	4.121	rs2631360	-6.68	-3.786	420	top1	3.786	0.000153
		HLA-DRB1	6	32546546	32557625	0.6031	rs9271100	-5.25	rs9271055	233	lasso	3.4e-65	-3.8695	0.000109	6	32546546	32557625	0.6031	rs660895	9.65	rs9271055	12.91	-4.923	233	lasso	-5.81692	5.99e-09
		HLA-DQA1	6	32595956	32611429	0.6091	rs9271100	-5.25	rs1063355	210	top1	5.2e-54	-3.767	0.000165	6	32595956	32611429	0.6091	rs660895	9.65	rs1063355	12.74	-8.413	210	top1	-8.413	4e-17
Small Intestine Terminal Ileum		HLA-DRB1	6	32546546	32557625	0.654	rs9271100	-5.25	rs9271170	233	lasso	8.7e-13	-4.288	1.8e-05	6	32546546	32557625	0.654	rs660895	9.65	rs9271170	5.6	-5.635	233	lasso	-6.59	4.4e-11
		ZFYVE21	14	104182067	104200005	0.158	rs2403197	5.43	rs10438244	330	lasso	0.00077	4.2307	2.33e-05	14	104182067	104200005	0.158	rs3212028	3.79	rs10438244	3.89	3.19	330	lasso	3.333	0.000858
Whole Blood		GRK4	4	2965335	3042474	0.0757	rs624833	-5.05	rs3021140	421	lasso	1e-09	3.798	0.000146	4	2965335	3042474	0.0757	rs362273	-6.28	rs3021140	-6.16	-3.279	421	lasso	3.4327	0.000598
		SLC22A5	5	131705444	131731306	0.0865	rs803057	5.89	rs2631360	420	top1	4.5e-11	4.984	6.23e-07	5	131705444	131731306	0.0865	rs20541	4.121	rs2631360	-6.56	-3.786	420	top1	3.786	0.000153
		HLA-DQA1	6	32595956	32611429	0.5212	rs9271100	-5.25	rs1063355	210	top1	2.8e-37	-3.767	0.000165	6	32595956	32611429	0.5212	rs660895	9.65	rs1063355	11.4	-8.413	210	top1	-8.413	4e-17
Supplementary_table6: Significant shared transcriptome-wide association analysis results between COPD and breast Frailty. EQTL.ID_x and EQTL.ID_y, Identifiers for the expression quantitative trait loci (eQTL) associated with the gene for COPD and breast frailty.
